# Supplementary material for: Differentially co‐expressed myofibre transcripts associated with abnormal myofibre proportion in chronic obstructive pulmonary disease
Source: J Cachexia Sarcopenia Muscle. 2024 Apr 22;15(3):1016–29. doi: 10.1002/jcsm.13473 (PMC11154789; doi:10.1002/jcsm.13473)
Supplement: Supplementary file 1 — Table S1. Comparison of the Histology Cohort and the Subcohort with both Histology and RNA sequencing Data. All data presented as mean (standard deviation) unless otherwise noted. 6‐min. walk dist. – Six‐minute walk distance. BMI – body mass index. FEV1% predicted – fraction of exhaled volume in one second, percent predicted based on subject's age, race, sex, and height. FEV1/FVC – ratio of fraction of exhaled volume in one second to forced vital capacity. FFMI – fat free mass index. FMI – fat mass index. Knee Ext. Strength – knee extension strength. SMI – skeletal muscle index. Table S2. Histology Data by Sex and COPD Disease Status. All data presented as mean (standard deviation) unless otherwise noted. * ‐ denotes significant difference with p value < 0.05. CSA ‐ cross‐sectional area, MFA ‐ mean fiber area. Table S3. Linear Models of Functional Outcomes and Fat Mass Index based on Fiber Proportions. All models were constructed as linear models of functional outcome based on each specific fiber type, with or without sex as a covariate. Models with significant p‐values are denoted by an asterisk (*). Table S4. Differential Gene Expression Analysis of Type I Fiber Proportion. In addition to the analysis results, we have provided comparison with canonical Type I fiber and Type IIa fiber gene sets from Rubenstein et al (2020) and Oskolkov et al. (2022) as well as the results of our differential expression analysis of the abnormal muscle phenotype trait. FD ‐ fold difference; FDR p‐value ‐ false‐discovery rate adjusted p‐value. Table S5. Differential Gene Expression Analysis of Type IIa Fiber Proportion. In addition to the analysis results, we provide comparisons with canonical Type I fiber and Type IIa fiber gene sets from Rubenstein et al (2020) and Oskolkov et al. (2022) as well as the results of our differential expression analysis of the abnormal muscle phenotype trait. FD ‐ fold difference; FDR p‐value ‐ false‐discovery rate adjusted p‐value. Table S6. Differenti [file JCSM-15-1016-s002.xlsx]

## Sheet: ST1. RNAseq Cohort
Supplemental Table 1. Comparison of the Histology Cohort and the Subcohort with both Histology and RNA sequencing Data. All data presented as mean (standard deviation) unless otherwise noted. 6-min. walk dist. – Six-minute walk distance. BMI – body mass index. FEV1 % predicted – fraction of exhaled volume in one second, percent predicted based on subject’s age, race, sex, and height. FEV1/FVC – r…
	Histology Cohort (N = 46)	RNASeq Subcohort (N = 29)
Age, years	63.8 (6.64)	64.3 (6.95)
Male Sex, n (%)	29 (63)	21 (72)
FEV1, % predicted	48.3 (15.4)	46.5 (14.4)
FEV1/FVC	0.46 (0.12)	0.45 (0.12)
Pack Years	51.5 (26.8)	48.9 (20.5)
GOLD 2, n (%)	18 (39)	10 (34)
GOLD 3, n (%)	25 (54)	17 (59)
GOLD 4, n (%)	3 (7)	2 (7)
BMI, kg/m2	25.3 (4.80)	25.0 (5.33)
SMI, kg/m2	7.06 (1.57)	7.22 (1.79)
FFMI, kg/m2	15.7 (2.71)	16.0 (3.04)
FMI, kg/m2	9.46 (3.18)	9.04 (3.03)
Handgrip, kg/m2	28.8 (8.78)	30.5 (8.62)
Knee Ext.,	7.41 (1.21)	7.39 (1.10)
6-min walk dist., feet	1,087 (324)	1,181 (261)
Sit-Stand, repititions	10.8 (3.99)	11.5 (3.92)
Type I percent	30.8 (16.9)	32.1 (16.7)
Type IIa percent	56.0 (13.3)	55.1 (13.7)
Type IIx/IIax percent	13.2 (12.0)	12.8 (10.7)
Type I CSA	4,928 (1,840)	5,310 (1,831)
Type II CSA	4,435 (1,516)	4,887 (1,603)
MFA	4,548 (1,454)	4,988 (1,556)
Note: Statistical comparisons were not made between these groups as all members of the RNA-sequenced subcohort were also present in the histology cohort.

## Sheet: ST2. Histology Comparisons
Supplemental Table 2. Histology Data by Sex and COPD Disease Status. All data presented as mean (standard deviation) unless otherwise noted. * - denotes significant difference with p value < 0.05. CSA - cross-sectional area, MFA - mean fiber area.
	COPD Cohort: Female (N = 17)	COPD Cohort: Male (N = 29)	p value: COPD male v female	Control Cohort: Female (N = 17)	Control Cohort: Male (N = 28)	p value: Control Male v Female	p value: Male COPD v Control	p value: Female COPD v Control
Type I percent	37.13± 22.85	27.15± 11.16	0.107	41.79± 10.34	31.64± 8.31	0.001*	0.091	0.452
Type IIa percent	55.62± 18.90	56.14± 8.97	0.916	50.19± 7.26	49.22± 7.94	0.685	0.003*	0.282
Type IIx/IIax percent	7.25± 9.86	16.71± 11.95	0.008*	8.02± 6.88	19.14± 10.76	<0.001*	0.423	0.792
Type I CSA	4,185.44± 1,414.82	5,363.53± 1,940.25	0.034*	4,050.62± 1,041.12	4,974.57± 1,286.72	0.016*	0.375	0.754
Type IIa CSA	3,826.73± 1,296.08	5,095.81± 1,617.88	0.009*	3,145.53± 582.07	4,729.57± 1,335.58	<0.001*	0.356	0.061
Type IIx/IIax CSA	2,277.13± 816.45	3,907.70± 1,521.41	0.008*	1,775.89± 444.59	3,549.45± 1,243.25	<0.001*	0.379	0.131

## Sheet: ST3. Fiber Props. & Function
Supplemental Table 3. Linear Models of Functional Outcomes and Fat Mass Index based on Fiber Proportions. All models were constructed as linear models of functional outcome based on each specific fiber type, with or without sex as a covariate. Models with significant p-values are denoted by an asterisk (*).
Univariate Models			Bivariate Models with Sex
6-minute Walk Distance (ft)			6-minute Walk Distance (ft)
Fiber type	Coefficient	p-value	Fiber type	Coefficient	p-value
Type I	3.38	0.24	Type I	4.2093	0.163901
Type IIa	-1.06	0.77	Type IIa	-1.13457	0.762136
Type IIx/IIax	-5.58	0.17	Type IIx/IIax	-7.52503	0.0899429
Handgrip Strength (kg)			Handgrip Strength (kg)
Fiber type	Coefficient	p-value	Fiber type	Coefficient	p-value
Type I	0.002	0.98	Type I	0.0888318	0.202417
Type IIa	-0.044	0.66	Type IIa	-0.0504545	0.555485
Type IIx/IIax	0.049	0.66	Type IIx/IIax	-0.116737	0.252173
Sit-Stand Repetitions in 30 seconds			Sit-Stand Repetitions in 30 seconds
Fiber type	Coefficient	p-value	Fiber type	Coefficient	p-value
Type I	-0.026	0.47	Type I	-0.018805	0.614881
Type IIa	-0.0007	0.99	Type IIa	-0.00140465	0.97544
Type IIx/IIax	0.052	0.30	Type IIx/IIax	0.0420768	0.439808

## Sheet: ST4. Type I Prop. DEGs
Supplemental Table 4. Differential Gene Expression Analysis of Type I Fiber Proportion. In addition to the analysis results, we have provided comparison with canonical Type I fiber and Type IIa fiber gene sets from Rubenstein et al (2020) and Oskolkov et al. (2022) as well as the results of our differential expression analysis of the abnormal muscle phenotype trait. FD - fold difference; FDR p-va…
Gene	Name	Log FD	FDR p-value	Rubenstein	Oskolkov	Present Paper
ND4	Mitochondrially Encoded NADH:Ubiquinone Oxidoreductase Core Subunit 4	0.00785	1.01e-12	--	--	I up, IIx/IIax down
COX3	Mitochondrially Encoded Cytochrome C Oxidase III	0.0137298	2.39e-08	--	--	--
ACTA1	Actin Alpha 1, Skeletal Muscle	-0.0304782	1.27e-06	--	--	--
NEB	Nebulin	0.0277802	2.39e-06	--	--	I down, IIx/IIax up
IGF2	Insulin Like Growth Factor 2	0.00788707	2.39e-06	--	--	I up, IIx/IIax down
RN7SL1	RNA Component Of Signal Recognition Particle 7SL1	0.00791075	6.92e-06	--	--	I up, IIx/IIax down
COX1	Mitochondrially Encoded Cytochrome C Oxidase I	0.00627098	6.92e-06	--	--	--
MYH1	Myosin Heavy Chain 1	-0.142274	0.00530193	Type IIa	--	--
MYBPC2	Myosin Binding Protein C2	-0.0734487	0.00667725	Type IIa	Type IIa	--
XPO4	Exportin 4	0.0286565	0.0108155	--	Type I	--
ATP2A2	ATPase Sarcoplasmic/Endoplasmic Reticulum Ca2+ Transporting 2	0.0213282	0.0425037	Type I	Type I	--

## Sheet: ST5. Type IIa Prop. DEGs
Supplemental Table 5. Differential Gene Expression Analysis of Type IIa Fiber Proportion. In addition to the analysis results, we provide comparisons with canonical Type I fiber and Type IIa fiber gene sets from Rubenstein et al (2020) and Oskolkov et al. (2022) as well as the results of our differential expression analysis of the abnormal muscle phenotype trait. FD - fold difference; FDR p-value…
Gene	Name	Log FD	FDR P-value	Rubenstein	Oskolkov	Present Paper
RPL13A	Ribosomal Protein L13a	-0.00630255	5.31e-08	--	--	I up, IIx/IIax down
GNAS	GNAS Complex Locus	-0.019856	2.57e-07	--	--	I up, IIx/IIax down
MYLPF	Myosin Light Chain 11	0.0619144	7.44e-06	Type IIa	Type IIa	--
TPM1	Tropomyosin 1	0.0843213	1.38e-05	Type IIa	Type IIa	I down, IIx/IIax up
PKM	Pyruvate Kinase M1/2	0.0221932	1.38e-05	Type IIa	--	I down, IIx/IIax up
ND4	Mitochondrially Encoded NADH:Ubiquinone Oxidoreductase Core Subunit 4	-0.0137889	2.92e-05	--	--	I up, IIx/IIax down
ENO3	Enolase 3	0.0570519	0.000220593	Type IIa	--	I down, IIx/IIax up
RPLP0	Ribosomal Protein Lateral Stalk Subunit P0	0.0147403	0.000595151	--	--	--
EEF1A1	Eukaryotic Translation Elongation Factor 1 Alpha 1	0.00446197	0.00111979	--	--	--
HLA-C	Major Histocompatibility Complex, Class I, C	0.04605	0.00333626	--	--	I down, IIx/IIax up
MYL1	Myosin Light Chain 1	0.0368223	0.00333626	Type IIa	--	--
MYOZ1	Myozenin 1	0.0329619	0.00333626	--	--	--
TNNT3	Troponin T3, Fast Skeletal Type	0.0670912	0.00754263	Type IIa	Type IIa	--
TPM2	Tropomyosin 2	0.0511609	0.00754263	--	--	I down, IIx/IIax up
RPS18	Ribosomal Protein S18	0.0143996	0.0130132	--	--	--
BIN1	Bridging Integrator 1	0.0317093	0.0190626	--	--	I down, IIx/IIax up
COX1	Mitochondrially Encoded Cytochrome C Oxidase I	-0.00787364	0.0300094	--	--	--
NEB	Nebulin	-0.118962	0.0362969	--	--	I down, IIx/IIax up
KLHL41	Kelch Like Family Member 41	0.0229119	0.0375502	--	--	I down, IIx/IIax up
ND6	Mitochondrially Encoded NADH:Ubiquinone Oxidoreductase Core Subunit 6	-0.0126192	0.0439871	--	--	--
VDAC1-P	Voltage-Dependent Anion Channel 1 Pseudogene	-0.113803	0.0439871	--	--	--
ACTG1	Actin Gamma 1	0.00989661	0.0439871	--	--	--
CD74	CD74 Molecule	0.0263136	0.0470542	--	--	I down, IIx/IIax up

## Sheet: ST6. Type IIxIIax Prop. DEGs
Supplemental Table 6. Differential Gene Expression Analysis of Type IIx/IIax Fiber Proportion. In addition to the analysis results, we have provided comparison with canonical Type I fiber and Type IIa fiber gene sets from Rubenstein et al (2020) and Oskolkov et al. (2022) as well as the results of our differential expression analysis of the abnormal muscle phenotype trait. FD - fold difference; F…
Gene	Name	Log FD	FDR P-value	Rubenstein	Oskolkov	Present Paper
FTL	Ferritin Light Chain	0.0182078	1.31e-10	--	--	I down, IIx/IIax up
ND4	Mitochondrially Encoded NADH:Ubiquinone Oxidoreductase Core Subunit 4	-0.0149825	2.01e-10	--	--	I up, IIx/IIax down
IGF2	Insulin Like Growth Factor 2	-0.0115172	1.22e-09	--	--	I up, IIx/IIax down
COX3	Mitochondrially Encoded Cytochrome C Oxidase III	-0.0128783	4.1e-06	--	--	--
KRT8	Keratin 8	-0.00800784	4.63e-06	--	--	I up, IIx/IIax down
ND2	Mitochondrially Encoded NADH:Ubiquinone Oxidoreductase Core Subunit 2	-0.00472409	5.48e-05	--	--	I up, IIx/IIax down
COX1	Mitochondrially Encoded Cytochrome C Oxidase I	-0.0119443	0.000198494	--	--	--
TTN	Titin	0.0363928	0.000823374	--	--	I down, IIx/IIax up
RN7SL1	RNA Component Of Signal Recognition Particle 7SL1	-0.0213542	0.000942582	--	--	I up, IIx/IIax down
CKM	Creatine Kinase, M-Type	-0.0367329	0.00275506	--	--	--
GNAS	GNAS Complex Locus	0.0281962	0.0110491	--	--	I up, IIx/IIax down
RPS2	Ribosomal Protein S2	-0.00941536	0.0145544	--	--	--
RPS18	Ribosomal Protein S18	-0.018086	0.0146055	--	--	--
DMRT2	Doublesex And Mab-3 Related Transcription Factor 2	-0.149773	0.034467	--	--	--
KRT18	Keratin 18	-0.0136231	0.0380991	--	--	--
RPL3	Ribosomal Protein L3	-0.0111628	0.0455533	--	--	--

## Sheet: ST7. DEGs Across Myofibers
Supplemental Table 7. Differentially Expressed Genes and Transcriptomic Associations with Individual Myofiber Proportions. Comparison between differentially expressed genes on the basis of our abnormal myofiber proportion phenotype collated to significant results on the basis of individual myofiber proportions. FD - fold difference; FDR p-value - false-discovery rate adjusted p-value.
		Abnormal Fiber Phenotype		Type I		Type IIa		Type IIx/IIax
Gene	Name	Log FD	FDR P-value	LogFD	FDR P-value	LogFD	FDR P-value	LogFD	FDR P-value
ND4	Mitochondrially Encoded NADH:Ubiquinone Oxidoreductase Core Subunit 4	-0.34	0.00864	0.00785	1.01e-12	-0.0137889	2.92e-05	-0.0149825	2.01e-10
IGF2	Insulin Like Growth Factor 2	-0.27	9.62e-06	0.00788707	2.39e-06	ns	ns	-0.0115172	1.22e-09
RN7SL1	RNA Component Of Signal Recognition Particle 7SL1	-0.29	0.000265	0.00791075	6.92e-06	ns	ns	-0.0213542	0.000942582
NEB	Nebulin	2.3	1.37e-05	0.0277802	2.39e-06	-0.118962	0.0362969	ns	ns
GNAS	GNAS Complex Locus	-0.46	0.000265	ns	ns	-0.019856	2.57e-07	0.0281962	0.0110491
RPL13A	Ribosomal Protein L13a	-0.15	0.000265	ns	ns	-0.00630255	5.31e-08	ns	ns
PKM	Pyruvate Kinase M1/2	0.48	0.0131	ns	ns	0.0221932	1.38e-05	ns	ns
KLHL41	Kelch Like Family Member 41	0.63	0.00646	ns	ns	0.0229119	0.0375502	ns	ns
CD74	CD74 Molecule	0.63	0.0446	ns	ns	0.0263136	0.0470542	ns	ns
BIN1	Bridging Integrator 1	0.75	0.0424	ns	ns	0.0317093	0.0190626	ns	ns
HLA-C	Major Histocompatibility Complex, Class I, C	1	0.0175	ns	ns	0.04605	0.00333626	ns	ns
TPM2	Tropomyosin 2	1.43	0.0101	ns	ns	0.0511609	0.00754263	ns	ns
ENO3	Enolase 3	1.24	0.0361	ns	ns	0.0570519	0.000220593	ns	ns
TPM1	Tropomyosin 1	1.75	0.00864	ns	ns	0.0843213	1.38e-05	ns	ns
KRT8	Keratin 8	-0.15	1.57e-05	ns	ns	ns	ns	-0.00800784	4.63e-06
ND2	Mitochondrially Encoded NADH:Ubiquinone Oxidoreductase Core Subunit 2	-0.16	7.21e-05	ns	ns	ns	ns	-0.00472409	5.48e-05
FTL	Ferritin Light Chain	0.32	7.81e-06	ns	ns	ns	ns	0.0182078	1.31e-10
TTN	Titin	1.01	0.000598	ns	ns	ns	ns	0.0363928	0.000823374
ACTN2	Actinin Alpha 2	1.36	0.0361	ns	ns	ns	ns	ns	ns
SPTB	Spectrin Beta, Erythrocytic	1.14	0.0316	ns	ns	ns	ns	ns	ns
TRDN	Triadin	1.04	0.0112	ns	ns	ns	ns	ns	ns
COL15A1	Collagen Type 15 Alpha 1 Chain	1.01	0.042	ns	ns	ns	ns	ns	ns
OTULIN	OTU Deubiquitinase With Linear Linkage Specificity	-0.95	0.042	ns	ns	ns	ns	ns	ns
IGFBP5	Insulin Like Growth Factor Binding Protein 5	0.95	0.0361	ns	ns	ns	ns	ns	ns
JPH1	Junctophilin 1	0.72	0.0271	ns	ns	ns	ns	ns	ns
ANK2	Ankyrin 2	0.68	0.0203	ns	ns	ns	ns	ns	ns
RNASET2	Ribonuclease T2	-0.45	0.0458	ns	ns	ns	ns	ns	ns
CALM2	Calmodulin 2	-0.27	0.0203	ns	ns	ns	ns	ns	ns
HSP90B1	Heat Shock Protein 90 Beta Family Member	-0.24	0.0108	ns	ns	ns	ns	ns	ns

## Sheet: ST8. Other Clustering DEGs
Supplemental Table 8. Differential Gene Expression Analysis of Other Clustering Models. In addition to the analysis results, we provide comparisons to our differential expression analysis of the abnormal muscle phenotype trait. FD - fold difference; FDR p-value - false-discovery rate adjusted p-value.
Gene	Name	Log FD	FDR P-value	Replicates Abnormal Muscle Phenotype Results
DEGs based on the presence or absence of "Fiber Shift" as Defined by Gosker, et al. (2007)
FTL	Ferritin Light Chain	0.37558	1.55541e-06	Yes
TTN	Titin	0.918812	1.55541e-06	Yes
ACTA1	Actin Alpha 1, Skeletal Muscle	0.631279	2.29681e-05
RPL13A	Ribosomal Protein L13a	-0.163348	0.000200333	Yes
GNAS	GNAS Complex Locus	-0.48582	0.000311723	Yes
IGF2	Insulin Like Growth Factor 2	-0.244618	0.00129793	Yes
KRT8	Keratin 8	-0.131936	0.00236349	Yes
PKM	Pyruvate Kinase M1/2	0.526612	0.00465629	Yes
ENO3	Enolase 3	1.46343	0.00636711	Yes
CALM2	Calmodulin 2	-0.28977	0.00770062	Yes
TPM2	Tropomyosin 2	1.49849	0.00770062	Yes
TPM1	Tropomyosin 1	1.86431	0.00798533	Yes
MYBPC2	Myosin Binding Protein C2	1.62141	0.0114147
HLA-C	Major Histocompatibility Complex, Class I, C	1.05562	0.0132063	Yes
RN7SL1	RNA Component Of Signal Recognition Particle 7SL1	-0.290843	0.0155424	Yes
Lnc-OXGR1-5	Lnc-OXGR1-5	-3.3461	0.0219517
HSP90B1	Heat Shock Protein 90 Beta Family Member	-0.230953	0.0259414	Yes
NCOR2	Nuclear Receptor Corepressor 2	0.34703	0.0376153
CD74	CD74 Molecule	0.658939	0.0447483	Yes
DEGs based on the presence or absence of "Fiber Shift" as Defined by Gosker, et al. (2007) - Restricted to Male Subjects Only
FTL	Ferritin Light Chain	0.395044	2.03923e-06	Yes
ND2	Mitochondrially Encoded NADH:Ubiquinone Oxidoreductase Core Subunit 2	-0.150359	0.00320172	Yes
LINC00115	Long Intergenic Non-Protein Coding RNA 115	4.26351	0.0326783
DEGs based on the presence or absence of Abnormal Muscle Phenotype by k-Means Clustering - Restricted to Male Subjects Only
ACTA1	Actin Alpha 1, Skeletal Muscle	-0.405388	1.0774e-06
FTL	Ferritin Light Chain	0.398976	1.0774e-06	Yes
ND2	Mitochondrially Encoded NADH:Ubiquinone Oxidoreductase Core Subunit 2	-0.148855	0.000681519	Yes
OVOS-P	Ovostatin Pseudogene	-4.70418	0.0153826
DEGs based on the presence or absence of Abnormal Muscle Phenotype by k-Means Clustering - Including Current Smoking as Covariable
FTL	Ferritin Light Chain	0.375479	1.6808e-18	Yes
ND1	Mitochondrially Encoded NADH:Ubiquinone Oxidoreductase Core Subunit 1	0.195808	2.06806e-17
COX3	Mitochondrially Encoded Cytochrome C Oxidase III	0.274531	2.44115e-11
RPS18	Ribosomal Protein S18	0.240392	6.24738e-09
GNAS	GNAS Complex Locus	-0.249576	1.9e-08	Yes
AHNAK	AHNAK Nucleoprotein	-0.575286	3.98354e-08
RPS2	Ribosomal Protein S2	0.146706	2.03238e-07
RPLP0	Ribosomal Protein Lateral Stalk Subunit P0	0.227042	4.79791e-07
ND6	Mitochondrially Encoded NADH:Ubiquinone Oxidoreductase Core Subunit 6	-0.274858	1.02587e-06
NEAT1	Nuclear Paraspeckle Assembly Transcript 1	-1.20458	1.18602e-06
KRT19	Keratin 19	-0.160509	2.46095e-05
PKM	Pyruvate Kinase M1/2	0.26361	6.55909e-05	Yes
RPL29	Ribosomal Protein L29	0.175923	7.99265e-05
TNNT3	Troponin T3, Fast Skeletal Type	1.06054	0.000208522
SLN	Sarcolipin	1.12098	0.000208522
ACTA1	Actin Alpha 1, Skeletal Muscle	-0.51277	0.000262049
RPS24	Ribosomal Protein S24	0.140445	0.00111367
RPL13A	Ribosomal Protein L13a	-0.0659082	0.00116208	Yes
ND4	Mitochondrially Encoded NADH:Ubiquinone Oxidoreductase Core Subunit 4	0.404467	0.00131201	Opposite Effect Direction
RPL12	Ribosomal Protein L12	0.24285	0.00134741
PDLIM3	PDZ And LIM Domain 3	0.951496	0.00201922
KRT18	Keratin 18	0.17117	0.00201922
MYLPF	Myosin Light Chain 11	0.698518	0.00215584
RPL4	Ribosomal Protein L4	0.113888	0.00215584
TPT1	Tumor Protein, Translationally-Controlled 1	0.163943	0.00215584
RPL3	Ribosomal Protein L3	0.135017	0.00215584
XIRP2	Xin Actin Binding Repeat Containing 2	-0.891656	0.00236509
RPL8	Ribosomal Protein L8	-0.081758	0.00254141
BNC2	Basonuclin Zinc Finger Protein 2	-1.08722	0.00332439
IGF2	Insulin Like Growth Factor 2	0.145454	0.00406242	Opposite Effect Direction
RPS6	Ribosomal Protein S6	0.149433	0.00430834
HDLBP	High Density Lipoprotein Binding Protein	-0.236097	0.0048705
TPM1	Tropomyosin 1	0.832258	0.0113154	Yes
SPNS1	SPNS Lysolipid Transporter 1, Lysophospholipid	3.66978	0.0113154
ND4L	Mitochondrially Encoded NADH:Ubiquinone Oxidoreductase Core Subunit 4L	-0.188866	0.0118739
SMIM29	Small Integral Membrane Protein 29	-0.970282	0.0160262
SCIMP	SLP Adaptor And CSK Interacting Membrane Protein	-1.94098	0.0178823
COX1	Mitochondrially Encoded Cytochrome C Oxidase I	0.249541	0.0209243
NEB	Nebulin	0.583591	0.0228113	Yes
TRIM31	Tripartite Motif Containing 31	-3.13206	0.025116
ZNF624	Zinc Finger Protein 624	2.65376	0.025116
MTATP6P1	MT-ATP6 Pseudogene 1	-0.201773	0.0309616
MIR647	MicroRNA 647	-2.99512	0.0413911
TEC	Unnamed Gene	-3.35493	0.0413911
METAP1	Methionyl Aminopeptidase 1	0.712003	0.0433988
RPS19	Ribosomal Protein S19	-0.119341	0.0438819

## Sheet: ST9. Diff. Ex. Genes Gene Sets
Supplemental Table 9. Canonical Pathway (n = 11), Fiber Type (n = 1) and Transcription Factor Target (n = 51) Gene Sets Enriched for Significantly Differentially Expressed Genes (DEGs). N Genes - number of genes in the pathway, N Overlap - number of genes in this pathway that overlap with the blue module transcripts, FDR p-value - false-discovery rate corrected p-value for the overlap.
9A. Canonical Pathway Gene Sets (n = 11)	N Genes	N Overlap	FDR P-Value	Genes
REACTOME_STRIATED_MUSCLE_CONTRACTION	36	5	1.2e-07	ACTN2, TPM1, NEB, TTN, TPM2
REACTOME_MUSCLE_CONTRACTION	207	6	8.91e-06	ACTN2, TPM1, NEB, TTN, TRDN, TPM2
HALLMARK_MYOGENESIS	200	5	1.69e-05	ACTN2, ENO3, BIN1, TPM2, COL15A1
KEGG_DILATED_CARDIOMYOPATHY	90	4	0.000422	TPM1, TTN, GNAS, TPM2
KEGG_HYPERTROPHIC_CARDIOMYOPATHY_HCM	83	3	0.0175	TPM1, TTN, TPM2
BIOCARTA_GCR_PATHWAY	17	2	0.0302	CALM2, GNAS
REACTOME_SCAVENGING_BY_CLASS_A_RECEPTORS	19	2	0.0302	HSP90B1, FTL
REACTOME_REGULATION_OF_INSULIN_LIKE_GROWTH_FACTOR_IGF_TRANSPORT_AND_UPTAKE_BY_INSULIN_LIKE_GROWTH_FACTOR_BINDING_PROTEINS_IGFBPS	124	3	0.0302	IGF2, HSP90B1, IGFBP5
REACTOME_HEMOSTASIS	673	5	0.0302	ACTN2, IGF2, TTN, GNAS, CD74
REACTOME_RESPONSE_TO_ELEVATED_PLATELET_CYTOSOLIC_CA2PLUS	131	3	0.0302	ACTN2, IGF2, TTN
REACTOME_VESICLE_MEDIATED_TRANSPORT	722	5	0.0365	HSP90B1, SPTB, FTL, BIN1, ANK2
REACTOME_INTERACTION_BETWEEN_L1_AND_ANKYRINS	31	2	0.0483	SPTB, ANK2
9B. Muscle Fiber Type Gene Set (n = 1)	N Genes	N Overlap	FDR P-Value	Genes
Type IIa Fiber Genes from Rubenstein, et al.	19	3	6.91e-07	TPM1, PKM, ENO3
9C. Transcription Factor Target Gene Sets (n = 51)	N Genes	N Overlap	FDR P-Value	Genes
MYOD_Q6	251	7	5.11e-10	IGF2, KRT8, SPTB, NEB, TTN, GNAS, ANK2
E12_Q6	267	7	7.86e-10	IGF2, KRT8, SPTB, ENO3, IGFBP5, GNAS, ANK2
HSF2_01	258	5	1.19e-06	ACTN2, SPTB, IGFBP5, TRDN, TPM2
GCANCTGNY_MYOD_Q6	932	7	3.82e-06	KRT8, SPTB, ENO3, KLHL41, IGFBP5, ANK2, TPM2
CTAWWWATA_RSRFC4_Q2	363	5	6.3e-06	SPTB, ENO3, KLHL41, TRDN, TPM2
HEN1_01	200	4	1.38e-05	KRT8, ENO3, CALM2, ANK2
RGAANNTTC_HSF1_01	455	5	1.87e-05	ACTN2, IGFBP5, GNAS, TRDN, TPM2
MEF2_02	232	4	2.47e-05	SPTB, KLHL41, TRDN, TPM2
LMO2COM_02	247	4	3.15e-05	SPTB, CALM2, BIN1, IGFBP5
TATAAA_TATA_01	1306	7	3.41e-05	ACTN2, KRT8, SPTB, KLHL41, TRDN, JPH1, TPM2
GATA1_02	252	4	3.41e-05	BIN1, TTN, IGFBP5, JPH1
NFKB_C	269	4	4.4e-05	HSP90B1, SPTB, ENO3, CD74
HSF1_01	274	4	4.72e-05	ACTN2, IGFBP5, TRDN, TPM2
CAGCTG_AP4_Q5	1535	7	9.47e-05	ENO3, CALM2, NEB, KLHL41, ANK2, JPH1, TPM2
CACGTG_MYC_Q2	1059	6	0.000101	HSP90B1, ENO3, RPL13A, GNAS, JPH1, TPM2
MEF2_01	146	3	0.00017	GNAS, TRDN, TPM2
GGGTGGRR_PAX4_03	1311	6	0.000323	IGF2, HSP90B1, SPTB, TTN, IGFBP5, ANK2
TGGAAA_NFAT_Q4_01	1924	7	0.000382	TPM1, KLHL41, IGFBP5, GNAS, CD74, TRDN, TPM2
HEN1_02	201	3	0.000435	ENO3, CALM2, ANK2
GATA_Q6	204	3	0.000454	BIN1, IGFBP5, JPH1
RSRFC4_Q2	217	3	0.000544	KLHL41, TRDN, TPM2
MEF2_03	237	3	0.000702	ENO3, TRDN, TPM2
MZF1_01	241	3	0.000737	SPTB, IGFBP5, ANK2
TBP_01	247	3	0.000791	SPTB, TRDN, TPM2
RSRFC4_01	248	3	0.000801	ENO3, KLHL41, TRDN
GATA1_03	248	3	0.000801	IGF2, CALM2, JPH1
MEF2_Q6_01	248	3	0.000801	KLHL41, TRDN, TPM2
E2A_Q2	251	3	0.000829	IGF2, ENO3, GNAS
TAL1BETAE47_01	252	3	0.000839	NEB, TTN, GNAS
NFKAPPAB_01	255	3	0.000868	HSP90B1, SPTB, ENO3
CREL_01	257	3	0.000888	SPTB, ENO3, CD74
MYOD_Q6_01	257	3	0.000888	IGF2, KRT8, GNAS
CREBP1_Q2	260	3	0.000918	CALM2, BIN1, GNAS
AMEF2_Q6	261	3	0.000928	ENO3, TTN, TPM2
AREB6_03	261	3	0.000928	IGF2, KRT8, HSP90B1
MYCMAX_03	262	3	0.000938	HSP90B1, RPL13A, GNAS
NFY_Q6	262	3	0.000938	CALM2, NEB, TTN
PPAR_DR1_Q2	265	3	0.00097	ENO3, TPM2, COL15A1
LMO2COM_01	265	3	0.00097	IGF2, IGFBP5, GNAS
NMYC_01	280	3	0.00114	RPL13A, JPH1, TPM2
YAATNANRNNNCAG_UNKNOWN	70	2	0.00123	SPTB, GNAS
E4F1_Q6	292	3	0.00128	CALM2, GNAS, ANK2
TGANTCA_AP1_C	1143	5	0.00134	KRT8, PKM, ENO3, KLHL41, TPM2
GATAAGR_GATA_C	301	3	0.0014	RPL13A, BIN1, IGFBP5
GTGACGY_E4F1_Q6	671	4	0.00141	RPL13A, CALM2, GNAS, ANK2
GATTGGY_NFY_Q6_01	1179	5	0.00154	HSP90B1, SPTB, CALM2, NEB, TTN
YTATTTTNR_MEF2_02	708	4	0.00172	SPTB, TTN, GNAS, TRDN
CCAWWNAAGG_SRF_Q4	87	2	0.00189	TRDN, TPM2
CAGGTA_AREB6_01	799	4	0.00266	KRT8, CALM2, IGFBP5, CD74
YATTNATC_UNKNOWN	383	3	0.00277	ENO3, NEB, ANK2
TGACAGNY_MEIS1_01	848	4	0.0033	SPTB, TTN, JPH1, TPM2

## Sheet: ST10. Blue Module Genes
Supplemental Table 10. Blue WGCNA Module genes (n = 2,301) with associated p-values from the differential expression analysis, sorted from highest module membership to lowest. MEblue - module membership in the blue module. logFC - log 2 of the fold change between participants with and without frame shift. adj. p. val. - Benjamini-Hochberg corrected p value.
Gene Symbol	Ensembl ID	MEblue	logFC	p value	adj. p. val.
MAP4	ENSG00000047849	0.859452	0.241656	0.0370205	0.688999
LPIN1	ENSG00000134324	0.858895	0.195214	0.195328	0.84752
SVIL	ENSG00000197321	0.845516	0.49757	0.0143801	0.599185
MYOM1	ENSG00000101605	0.822687	0.365234	0.0297205	0.669924
MYBPC1	ENSG00000196091	0.821553	-0.0651324	0.58476	0.955525
MAPT	ENSG00000186868	0.818409	0.401503	0.0375368	0.688999
SRL	ENSG00000185739	0.816393	0.360658	0.00527369	0.501332
CAMK2B	ENSG00000058404	0.813919	0.380714	0.00948543	0.540162
PDE4DIP	ENSG00000178104	0.807852	0.227937	0.06832	0.73856
HBP1	ENSG00000105856	0.798067	0.356623	0.0498122	0.712978
NFE2L1	ENSG00000082641	0.795989	0.0254271	0.852149	0.98579
TTN	ENSG00000155657	0.792195	1.012	1.87463e-07	0.000597985
NEDD4	ENSG00000069869	0.790031	0.394775	0.0465366	0.706339
RP11-400N13.3	ENSG00000232679	0.789388	0.588892	0.296913	0.895879
TEX2	ENSG00000136478	0.788943	0.324342	0.0288444	0.66567
ALPK2	ENSG00000198796	0.787603	0.399128	0.150867	0.825938
UNC45B	ENSG00000141161	0.787592	0.650727	0.00134581	0.316696
IGHV1-46	ENSG00000211962	0.785288	0.842801	0.0531088	0.716405
MYOT	ENSG00000120729	0.783637	0.608648	0.00119834	0.30717
FBXO32	ENSG00000156804	0.783172	0.409586	0.0184165	0.623774
ZNF106	ENSG00000103994	0.777619	0.501542	0.00320678	0.4147
SYNPO	ENSG00000171992	0.770769	0.190942	0.260795	0.881205
SETD7	ENSG00000145391	0.770481	0.321743	0.023874	0.637809
LRRC2	ENSG00000163827	0.769907	0.333732	0.0736726	0.74334
MYPN	ENSG00000138347	0.768768	0.397148	0.0132371	0.587469
RP11-269G24.2	ENSG00000263501	0.76858	0.781294	0.0689062	0.739524
JPH1	ENSG00000104369	0.766054	0.720426	1.88567e-05	0.0270678
CLIC5	ENSG00000112782	0.765483	0.216737	0.0997381	0.782106
ABCC9	ENSG00000069431	0.765257	0.579871	0.00122717	0.309043
PADI2	ENSG00000117115	0.759885	0.416877	0.0179684	0.62124
SYNPO2	ENSG00000172403	0.752908	0.820126	0.000214594	0.12573
FHL1	ENSG00000022267	0.751155	0.245261	0.202695	0.851963
AMOTL1	ENSG00000166025	0.747674	0.466215	0.00413611	0.452607
CMYA5	ENSG00000164309	0.746321	0.466755	0.00755913	0.534056
ATP1A2	ENSG00000018625	0.743222	0.14945	0.307333	0.899182
MAST2	ENSG00000086015	0.74227	0.4044	0.000595859	0.202636
NEB	ENSG00000183091	0.742255	2.3035	1.43021e-09	1.36866e-05
SLMAP	ENSG00000163681	0.741137	0.184461	0.211905	0.856257
VWF	ENSG00000110799	0.738425	0.686655	0.00381996	0.437218
PDE4D	ENSG00000113448	0.737562	0.618685	0.000840277	0.243672
PFKM	ENSG00000152556	0.736917	0.374383	0.00125642	0.313054
GYG1	ENSG00000163754	0.734273	0.130338	0.409076	0.923324
MTHFD1	ENSG00000100714	0.734223	0.515428	0.011367	0.564203
BCL2L13	ENSG00000099968	0.731989	0.217379	0.303368	0.897447
MLIP	ENSG00000146147	0.729137	0.301056	0.0820192	0.75472
SLC2A4	ENSG00000181856	0.727386	0.355674	0.015221	0.605501
CTD-2653D5.1	ENSG00000255438	0.724122	0.568706	0.176034	0.839695
NID1	ENSG00000116962	0.723359	0.961077	0.000850365	0.244131
KLHL41	ENSG00000239474	0.722818	0.626253	2.25025e-06	0.00646025
UBR3	ENSG00000144357	0.722745	0.242786	0.120242	0.796889
SORBS1	ENSG00000095637	0.722384	0.528248	0.00140916	0.318548
TXLNB	ENSG00000164440	0.71724	0.271747	0.0377703	0.688999
CDH15	ENSG00000129910	0.7164	0.663101	0.0053219	0.504057
AMPD1	ENSG00000116748	0.715427	0.30725	0.0134245	0.590205
NNT	ENSG00000112992	0.712147	0.02572	0.86884	0.986917
SLC7A2	ENSG00000003989	0.7118	0.251928	0.103917	0.784613
C10orf71	ENSG00000177354	0.71051	0.443242	0.0376156	0.688999
ACTA1	ENSG00000143632	0.708218	0.076873	0.728495	0.973145
HRC	ENSG00000130528	0.708193	0.624057	0.00877178	0.53713
UBE2D4	ENSG00000078967	0.703158	0.0658124	0.788452	0.979079
CORO6	ENSG00000167549	0.701813	0.181951	0.314573	0.901846
APC	ENSG00000134982	0.701171	0.193649	0.292524	0.894446
HIPK2	ENSG00000064393	0.699999	0.271457	0.123423	0.799546
KLHL30	ENSG00000168427	0.698056	0.509869	0.0115614	0.564203
BIN1	ENSG00000136717	0.697942	0.747706	3.98377e-05	0.0423593
CH17-472G23.4	ENSG00000275131	0.697287	0.195876	0.255759	0.880232
FYCO1	ENSG00000163820	0.694089	0.455147	0.0116192	0.564203
DMD	ENSG00000198947	0.693319	0.430664	0.00482205	0.491709
RORC	ENSG00000143365	0.692764	0.234875	0.177772	0.841407
PALLD	ENSG00000129116	0.691946	0.298039	0.110323	0.79017
TMEM182	ENSG00000170417	0.68999	0.506414	0.0187824	0.627486
MYOM2	ENSG00000036448	0.689729	0.95552	0.00030846	0.161011
PLPP3	ENSG00000162407	0.688228	0.59787	0.0201991	0.632042
SYNE2	ENSG00000054654	0.686573	0.344682	0.0153363	0.605501
ACTN2	ENSG00000077522	0.686133	1.35638	2.89755e-05	0.0360674
RHOBTB1	ENSG00000072422	0.685697	0.442952	0.0150518	0.605501
SPTB	ENSG00000070182	0.683911	1.14025	2.31229e-05	0.0316113
CDH5	ENSG00000179776	0.681256	0.272248	0.189334	0.846059
CACNG1	ENSG00000108878	0.679744	0.145897	0.547199	0.948511
RBM24	ENSG00000112183	0.679665	0.318356	0.00779166	0.534056
HINT3	ENSG00000111911	0.678349	0.398362	0.00458043	0.481684
VPS13A	ENSG00000197969	0.678231	0.31826	0.0615039	0.733507
LINC01184	ENSG00000245937	0.677529	0.683144	0.0163164	0.608888
TMOD4	ENSG00000163157	0.67674	0.359087	0.0342525	0.679583
AFF1	ENSG00000172493	0.676696	0.199245	0.205652	0.852966
COBL	ENSG00000106078	0.676112	0.564726	0.00752994	0.534056
SACS	ENSG00000151835	0.676009	0.381527	0.0200232	0.631333
KLHL38	ENSG00000175946	0.674934	0.287689	0.0792158	0.747178
RFX7	ENSG00000181827	0.672723	0.372551	0.0384873	0.691089
NRAP	ENSG00000197893	0.671906	0.367826	0.0575129	0.726523
TRIM54	ENSG00000138100	0.671811	0.368455	0.00978157	0.542451
PYGM	ENSG00000068976	0.670765	0.0879824	0.306463	0.898787
PALMD	ENSG00000099260	0.670344	0.413559	0.0345494	0.681703
RNF144B	ENSG00000137393	0.670307	0.288358	0.0991226	0.781796
KLHL31	ENSG00000124743	0.669722	0.658584	0.0105842	0.55405
DNAJB4	ENSG00000162616	0.667749	0.0796503	0.627736	0.960769
TBC1D4	ENSG00000136111	0.666589	0.42301	0.00337573	0.425061
RP11-83M16.3	ENSG00000250669	0.665902	-0.245875	0.763167	0.977039
RNF115	ENSG00000265491	0.665501	0.165453	0.325669	0.904521
RP11-293A21.1	ENSG00000240005	0.664792	0.962291	0.170222	0.83694
JPH2	ENSG00000149596	0.663965	0.284698	0.118026	0.795832
FLNC	ENSG00000128591	0.663059	0.404892	0.020785	0.632281
DOK5	ENSG00000101134	0.662286	0.510969	0.058699	0.729751
FZD4	ENSG00000174804	0.662216	0.356434	0.0877515	0.762436
MN1	ENSG00000169184	0.662002	0.367479	0.0484152	0.708807
CRY2	ENSG00000121671	0.661701	0.259619	0.0656597	0.735581
CAP2	ENSG00000112186	0.661696	0.439607	0.000156124	0.105478
CTD-3222D19.9	ENSG00000279748	0.661374	0.774255	0.0570054	0.724085
HDAC4	ENSG00000068024	0.660427	0.648405	0.00812843	0.536332
ASB12	ENSG00000198881	0.658554	0.278678	0.192014	0.846059
DPP8	ENSG00000074603	0.657343	0.173212	0.392871	0.923144
YBX1P5	ENSG00000251108	0.657184	0.505032	0.208344	0.85364
CECR2	ENSG00000099954	0.656421	0.281368	0.164185	0.830558
NR3C2	ENSG00000151623	0.65574	0.440092	0.107037	0.786353
ALPK3	ENSG00000136383	0.654857	0.742649	0.00466411	0.482248
NFIB	ENSG00000147862	0.654814	0.434396	0.0129532	0.581054
SGCA	ENSG00000108823	0.653367	0.365354	0.00845196	0.53713
DMPK	ENSG00000104936	0.652264	0.34206	0.0181361	0.621325
IGLV1-40	ENSG00000211653	0.651225	-0.231019	0.765762	0.977039
IGFBP5	ENSG00000115461	0.650914	0.948221	2.77672e-05	0.0360674
TOX4	ENSG00000092203	0.650566	0.374157	0.0302235	0.669924
RORA	ENSG00000069667	0.649906	0.592472	0.00257538	0.397791
SOS2	ENSG00000100485	0.649307	0.274675	0.0581768	0.728079
HERC2P8	ENSG00000261599	0.647445	-0.0566715	0.934359	0.993493
ATXN1	ENSG00000124788	0.646593	0.276389	0.0666657	0.735581
IGHV7-34-1	ENSG00000253325	0.644515	1.04482	0.0379237	0.688999
CRKL	ENSG00000099942	0.644168	0.216716	0.103163	0.784613
PPP1R14C	ENSG00000198729	0.643357	0.708982	0.000528705	0.198285
ENDOD1	ENSG00000149218	0.64298	0.203163	0.270518	0.885858
MYOZ2	ENSG00000172399	0.642387	0.268588	0.386852	0.923144
TRDN	ENSG00000186439	0.64211	1.04357	5.86451e-06	0.0112243
FHOD1	ENSG00000135723	0.641829	0.210541	0.143929	0.818389
CTD-2194D22.4	ENSG00000249326	0.641614	0.707985	0.101715	0.783478
MTR	ENSG00000116984	0.641012	0.206342	0.24677	0.874114
RP11-863P13.3	ENSG00000261327	0.640105	0.274653	0.598387	0.957425
CD99L2	ENSG00000102181	0.639834	0.23792	0.120132	0.796889
POU5F1P5	ENSG00000236375	0.63933	1.17091	0.0723051	0.74334
SYNE1	ENSG00000131018	0.639192	0.348117	0.0117288	0.564203
TPM2	ENSG00000198467	0.637511	1.42549	4.57903e-06	0.0101123
RGP1	ENSG00000107185	0.63626	0.014524	0.940376	0.993565
SVIL-AS1	ENSG00000224597	0.635944	0.102509	0.692104	0.968519
TACC2	ENSG00000138162	0.635814	0.63372	0.00468275	0.482248
TMOD1	ENSG00000136842	0.634337	0.634772	0.00212545	0.366584
TTBK2	ENSG00000128881	0.633806	0.220048	0.429281	0.925992
PPP1R12B	ENSG00000077157	0.633763	0.456943	0.00669194	0.530645
CHIAP1	ENSG00000236040	0.633515	0.321336	0.407746	0.923324
VPS13C	ENSG00000129003	0.633395	0.294804	0.0647933	0.735581
PPP1R2	ENSG00000184203	0.632699	0.177559	0.221397	0.861887
TBX15	ENSG00000092607	0.631885	0.434841	0.00409495	0.451899
LINC01267	ENSG00000251576	0.63157	0.27268	0.560386	0.952645
STAC3	ENSG00000185482	0.630583	0.443758	0.0183097	0.623085
PDE4B	ENSG00000184588	0.629947	0.430253	0.0679944	0.73856
SPARCL1	ENSG00000152583	0.629164	0.550015	0.00500408	0.493044
PROB1	ENSG00000228672	0.628864	0.565554	0.0221638	0.635196
KAT2B	ENSG00000114166	0.628846	0.310154	0.117501	0.794881
ANK2	ENSG00000145362	0.628761	0.676181	1.29991e-05	0.020336
CAMK2A	ENSG00000070808	0.628484	0.535986	0.00767139	0.534056
THRB	ENSG00000151090	0.628273	0.332456	0.0822402	0.754806
NA	ENSG00000287555	0.628254	1.16309	0.219389	0.861503
SIX1	ENSG00000126778	0.627713	0.150564	0.434847	0.92664
NA	ENSG00000287254	0.627103	1.01408	0.0540868	0.719368
C14orf159	ENSG00000133943	0.627015	0.249879	0.143154	0.817956
COL15A1	ENSG00000204291	0.626283	1.01142	3.77792e-05	0.0419715
XIRP2	ENSG00000163092	0.62625	0.18654	0.603474	0.958289
LRRC20	ENSG00000172731	0.626114	0.265163	0.0849326	0.759067
ARPP21	ENSG00000172995	0.625775	0.271005	0.314817	0.901846
SOX6	ENSG00000110693	0.62562	0.112948	0.614258	0.959373
FAM50B	ENSG00000145945	0.625594	0.476559	0.0924864	0.768946
PLIN4	ENSG00000167676	0.624856	0.306384	0.284662	0.889807
KIF13A	ENSG00000137177	0.623722	0.43626	0.0097438	0.542451
FBXL17	ENSG00000145743	0.622978	0.207814	0.254804	0.880114
HRASLS	ENSG00000127252	0.622491	0.357275	0.335378	0.907822
CTC-425O23.5	ENSG00000279759	0.622129	1.70521	0.0754049	0.744542
KLF12	ENSG00000118922	0.621484	0.299662	0.337518	0.908489
UCP3	ENSG00000175564	0.621289	0.641808	0.0441549	0.700926
SNTA1	ENSG00000101400	0.620638	0.00766843	0.955747	0.994904
RYR1	ENSG00000196218	0.620579	1.10554	0.00176003	0.350266
WNK2	ENSG00000165238	0.61886	0.56269	0.00372385	0.437125
PPARA	ENSG00000186951	0.617971	0.602385	0.0257561	0.644645
FAM134B	ENSG00000154153	0.617463	0.436081	0.0442629	0.700926
TMEM190	ENSG00000160472	0.617014	-0.412803	0.600428	0.957425
ZBTB16	ENSG00000109906	0.614884	0.434536	0.10712	0.786353
AP005135.2	ENSG00000255512	0.614694	0.582942	0.112523	0.791626
RPL3L	ENSG00000140986	0.614418	0.441182	0.00674124	0.530645
BPIFB3	ENSG00000186190	0.613838	0.188228	0.705654	0.96977
MAGEA8	ENSG00000156009	0.613541	0.66301	0.163797	0.830558
RP11-452K12.4	ENSG00000225850	0.612926	0.629985	0.178019	0.841407
DHX35	ENSG00000101452	0.612344	0.341838	0.0862862	0.759408
RRAGD	ENSG00000025039	0.612064	0.0362094	0.795392	0.979816
ITGA7	ENSG00000135424	0.610698	0.452845	0.0171389	0.616307
CPED1	ENSG00000106034	0.608839	0.243851	0.327668	0.90489
RBFOX1	ENSG00000078328	0.608816	0.112569	0.530935	0.94765
MYO9A	ENSG00000066933	0.608345	0.439455	0.0201931	0.632042
IRS1	ENSG00000169047	0.608198	0.419626	0.00931689	0.537954
AMOT	ENSG00000126016	0.608057	0.435122	0.0228796	0.636593
UBE3A	ENSG00000114062	0.607321	0.160614	0.243717	0.873321
TNS1	ENSG00000079308	0.606918	0.437253	0.0139937	0.596946
CTD-2003C8.2	ENSG00000250041	0.606367	0.157596	0.574112	0.954551
CELSR3-AS1	ENSG00000228350	0.605943	0.393104	0.617269	0.959725
ARL5C	ENSG00000141748	0.605848	0.705857	0.0895941	0.763608
MIR6087	ENSG00000275110	0.605768	0.37082	0.524949	0.94661
PDLIM3	ENSG00000154553	0.605326	1.29058	0.000434705	0.188026
MURC	ENSG00000170681	0.603876	1.04917	0.0017134	0.343985
NA	ENSG00000285930	0.602727	0.241998	0.668051	0.967419
POU6F1	ENSG00000184271	0.60076	0.506188	0.10239	0.784613
CNTRL	ENSG00000119397	0.600286	0.756515	0.00138368	0.317991
DEPTOR	ENSG00000155792	0.599376	0.217369	0.258838	0.880725
EEF1A2	ENSG00000101210	0.59936	0.324112	0.0833237	0.756969
PARVB	ENSG00000188677	0.599096	0.337154	0.077095	0.744724
OPTN	ENSG00000123240	0.598934	0.278241	0.0696317	0.739737
CAPN3	ENSG00000092529	0.598479	0.263621	0.0797804	0.747967
ZNF587	ENSG00000198466	0.597885	0.160658	0.597614	0.957425
LDHD	ENSG00000166816	0.596906	0.171672	0.370489	0.919305
SLC25A34	ENSG00000162461	0.59671	0.363631	0.271392	0.886634
OSBPL11	ENSG00000144909	0.596463	0.181084	0.318596	0.902778
NA	ENSG00000287453	0.595587	0.81646	0.172576	0.837755
VGLL2	ENSG00000170162	0.595403	0.117075	0.549866	0.948649
NUDT19	ENSG00000213965	0.594944	0.0722472	0.663048	0.966511
SYNC	ENSG00000162520	0.59461	0.268697	0.357287	0.915449
SLC5A8	ENSG00000256870	0.594205	-0.0324902	0.939797	0.993565
AK1	ENSG00000106992	0.593473	0.736414	0.00204276	0.363485
CASQ1	ENSG00000143318	0.593126	0.883578	0.000921289	0.259307
ANKFY1	ENSG00000185722	0.592948	0.246724	0.119897	0.796889
CHRNB1	ENSG00000170175	0.592884	0.270184	0.0865926	0.759579
COX10	ENSG00000006695	0.590945	0.113985	0.593351	0.956887
ZBTB47	ENSG00000114853	0.59055	0.202042	0.401664	0.923324
CHRND	ENSG00000135902	0.589747	1.23622	0.0116834	0.564203
PHKB	ENSG00000102893	0.589355	0.253409	0.080098	0.748789
SAMD4A	ENSG00000020577	0.58904	0.322124	0.0592059	0.730484
FILIP1L	ENSG00000168386	0.588994	0.37423	0.00369345	0.43704
NA	ENSG00000287519	0.588441	0.572353	0.115915	0.793655
MSS51	ENSG00000166343	0.588332	0.329966	0.106937	0.786353
SMPX	ENSG00000091482	0.587284	0.561403	0.0208575	0.632281
GATSL2	ENSG00000274070	0.587	0.565004	0.0198422	0.631253
RP11-745A24.1	ENSG00000240163	0.58589	0.178539	0.767619	0.977301
RPUSD4	ENSG00000165526	0.585793	0.221327	0.204095	0.851963
STEAP4	ENSG00000127954	0.58562	0.1946	0.596085	0.957336
SCN4A	ENSG00000007314	0.585565	0.543854	0.000399287	0.185029
RP11-279N8.1	ENSG00000228573	0.58518	0.325442	0.56344	0.953584
NT5C1A	ENSG00000116981	0.584859	0.781629	0.00149852	0.321052
SECISBP2L	ENSG00000138593	0.583515	0.138246	0.506612	0.94243
DENND5B	ENSG00000170456	0.580837	0.380627	0.159565	0.829009
AL161668.5	ENSG00000258604	0.580579	0.668776	0.431394	0.925992
CUTC	ENSG00000119929	0.580331	0.352723	0.0502469	0.713278
SERPINA4	ENSG00000100665	0.579914	0.398173	0.299276	0.895879
ADPRHL1	ENSG00000153531	0.579225	0.543606	0.00836363	0.53713
HIKESHI	ENSG00000149196	0.578707	0.767147	0.0352973	0.684743
LPL	ENSG00000175445	0.57847	-0.049133	0.903688	0.991577
ACACB	ENSG00000076555	0.577749	0.351814	0.116001	0.793655
SPIN2A	ENSG00000147059	0.577314	0.568791	0.474537	0.939521
NDRG2	ENSG00000165795	0.577126	0.123785	0.356439	0.915449
RUNX1T1	ENSG00000079102	0.577057	0.5697	0.0822725	0.754806
AC006195.2	ENSG00000238090	0.576947	0.306372	0.409778	0.923324
PCBP1	ENSG00000169564	0.576666	0.429672	0.116037	0.793655
PLCL1	ENSG00000115896	0.575633	0.220486	0.389632	0.923144
MYO18B	ENSG00000133454	0.574494	0.858428	0.0148983	0.605501
SYNM	ENSG00000182253	0.57446	0.660846	0.00829096	0.536973
C10orf71-AS1	ENSG00000236208	0.573416	0.226348	0.605793	0.958499
FOXO4	ENSG00000184481	0.573413	0.537139	0.0254529	0.644509
RP5-963E22.5	ENSG00000260416	0.572862	0.648516	0.160354	0.829083
CH507-513H4.5	ENSG00000281383	0.57228	0.843856	0.0954622	0.773969
NSL1	ENSG00000117697	0.572043	0.226701	0.391395	0.923144
SLC22A3	ENSG00000146477	0.570097	0.877505	0.00288384	0.40509
PKDCC	ENSG00000162878	0.569947	0.22527	0.1723	0.837435
NA	ENSG00000287892	0.568619	0.579285	0.293879	0.895656
ASB2	ENSG00000100628	0.568425	0.330942	0.0460531	0.704563
RP11-894P9.1	ENSG00000246451	0.568227	0.901146	0.290109	0.892493
PYGO1	ENSG00000171016	0.567799	0.259298	0.157239	0.827456
IDI1	ENSG00000067064	0.566454	0.239363	0.240148	0.870536
NA	ENSG00000286119	0.566282	0.535202	0.21766	0.860725
SERINC3	ENSG00000132824	0.565754	0.0967844	0.544752	0.948046
SERPINF1	ENSG00000132386	0.565609	0.258709	0.177073	0.840648
RP11-352D13.6	ENSG00000261634	0.565454	0.354469	0.280266	0.888473
SIM1	ENSG00000112246	0.565119	0.211648	0.491697	0.941064
GTPBP1	ENSG00000100226	0.564121	0.252737	0.162792	0.830558
CLIP1	ENSG00000130779	0.560425	0.216452	0.115152	0.793655
TTLL11	ENSG00000175764	0.560421	0.556351	0.0770674	0.744724
PPARGC1B	ENSG00000155846	0.559922	0.396757	0.0303613	0.669924
TRIM45	ENSG00000134253	0.55986	0.385455	0.200727	0.851963
DES	ENSG00000175084	0.559323	1.17016	0.000227712	0.130748
SYNPO2L	ENSG00000166317	0.559278	0.767569	0.00653668	0.530645
FBXL18	ENSG00000155034	0.55762	0.601363	0.0391939	0.692016
OBSCN	ENSG00000154358	0.557461	0.635373	0.0302638	0.669924
ZFYVE9	ENSG00000157077	0.557279	0.210918	0.402842	0.923324
KLHL40	ENSG00000157119	0.557026	0.113391	0.583672	0.955371
NFIX	ENSG00000008441	0.556855	0.520997	0.00814498	0.536332
NUTM2F	ENSG00000130950	0.556462	0.365323	0.383898	0.921476
ANKRD40	ENSG00000154945	0.556077	0.530192	0.0338044	0.677499
TMEM256	ENSG00000205544	0.55523	0.459649	0.17087	0.837435
TNRC6C	ENSG00000078687	0.553944	0.234524	0.173602	0.838439
DDTP1	ENSG00000230683	0.553494	-0.0293106	0.953664	0.994582
DRD1	ENSG00000184845	0.55326	0.698029	0.0911016	0.767666
ZADH2	ENSG00000180011	0.553251	0.177681	0.250191	0.876693
AHCYL2	ENSG00000158467	0.552855	0.463591	0.03362	0.677499
AP001062.7	ENSG00000184441	0.55178	1.93209	0.0686924	0.738761
USP24	ENSG00000162402	0.551676	0.228077	0.133386	0.808513
RAB23	ENSG00000112210	0.551565	0.668741	0.0853346	0.759067
XXbac-B135H6.18	ENSG00000272829	0.551445	1.43646	0.110521	0.790289
HSPB6	ENSG00000004776	0.551388	-0.0292168	0.909822	0.992147
TMEM38B	ENSG00000095209	0.551056	0.504154	0.0152816	0.605501
RYR3	ENSG00000198838	0.550977	0.818171	0.00567541	0.515619
TNPO3	ENSG00000064419	0.550504	0.18643	0.230414	0.864682
MFAP5	ENSG00000197614	0.550392	0.930312	0.0230231	0.637117
HFE2	ENSG00000168509	0.550285	0.45042	0.00762254	0.534056
PCM1	ENSG00000078674	0.550172	0.37481	0.0145314	0.599397
GAB4	ENSG00000215568	0.548657	0.515421	0.31418	0.901846
ZEB1	ENSG00000148516	0.547836	0.562741	0.000969536	0.267638
YAP1P1	ENSG00000220494	0.547769	0.732694	0.190517	0.846059
CACNA2D1	ENSG00000153956	0.547217	0.50441	0.00306859	0.407853
ATXN7	ENSG00000163635	0.546882	0.217589	0.186867	0.844745
CACNG6	ENSG00000130433	0.546486	0.415996	0.0587955	0.729751
HRCT1	ENSG00000196196	0.545632	2.07505	0.0179539	0.62124
ZNF776	ENSG00000152443	0.545534	0.317994	0.362655	0.916194
RP11-351A11.1	ENSG00000253194	0.545336	0.810311	0.363693	0.916194
CORO2B	ENSG00000103647	0.544678	0.756911	0.30197	0.896344
AC144530.1	ENSG00000234742	0.544604	0.60989	0.504025	0.941483
CSPG4	ENSG00000173546	0.544185	0.165255	0.397785	0.923324
ISCA1	ENSG00000135070	0.543614	0.141062	0.346581	0.910756
GDNF	ENSG00000168621	0.54353	1.21869	0.0165071	0.609913
LMOD2	ENSG00000170807	0.543219	0.199487	0.343186	0.910417
EHD2	ENSG00000024422	0.543016	0.213348	0.143918	0.818389
PRRX1	ENSG00000116132	0.542998	0.386377	0.115469	0.793655
RCSD1	ENSG00000198771	0.542479	0.392193	0.0144203	0.599397
AP000695.4	ENSG00000233818	0.541881	0.574789	0.453904	0.931727
TCF4	ENSG00000196628	0.54165	0.084206	0.579584	0.954562
PPP1R1A	ENSG00000135447	0.541531	0.245761	0.213575	0.857101
FAM8A1	ENSG00000137414	0.540895	0.417706	0.0577022	0.727183
MYOZ1	ENSG00000177791	0.53994	0.652888	0.000590338	0.202636
SH2D6	ENSG00000152292	0.538998	0.940812	0.140502	0.815959
CKM	ENSG00000104879	0.538633	0.304783	0.0450451	0.700926
ABCA6	ENSG00000154262	0.538556	0.388376	0.185467	0.843966
EFHD1	ENSG00000115468	0.53851	0.6239	0.0469478	0.708341
TDRD3	ENSG00000083544	0.538505	0.0816305	0.666225	0.967419
RAPGEF1	ENSG00000107263	0.538125	0.452766	0.00242999	0.386902
ARHGAP10	ENSG00000071205	0.538035	0.207683	0.273245	0.887167
SLC38A4	ENSG00000139209	0.536872	0.297782	0.410834	0.923608
PTPN3	ENSG00000070159	0.536756	0.212817	0.253753	0.880114
CEP85	ENSG00000130695	0.536744	0.214786	0.197552	0.847889
MYL1	ENSG00000168530	0.536346	0.761052	0.000442416	0.188026
RP11-143E21.3	ENSG00000276122	0.536338	1.34662	0.0171821	0.616307
SPOCK1	ENSG00000152377	0.536299	0.180239	0.649629	0.963772
RP1-136B1.1	ENSG00000272465	0.536253	0.621708	0.414224	0.925628
SDPR	ENSG00000168497	0.536247	0.813499	0.0247765	0.641995
MYLK2	ENSG00000101306	0.536028	0.385533	0.065823	0.735581
SGCD	ENSG00000170624	0.535878	0.15309	0.331653	0.907756
PPP1R3A	ENSG00000154415	0.535054	0.54986	0.00107457	0.287009
HELZ	ENSG00000198265	0.534464	0.219649	0.176246	0.839695
RCBTB1	ENSG00000136144	0.534338	0.41943	0.152342	0.827078
PPARGC1A	ENSG00000109819	0.534117	0.0056841	0.977108	0.996759
FBXW4	ENSG00000107829	0.533013	0.272424	0.100181	0.782106
WASIR2	ENSG00000231439	0.532063	1.31614	0.277304	0.88785
TRIM7	ENSG00000146054	0.531491	0.250271	0.187695	0.844745
SNORD13	ENSG00000239039	0.531179	-0.246572	0.734811	0.973651
SPG11	ENSG00000104133	0.530936	0.122871	0.418084	0.925628
ST3GAL1	ENSG00000008513	0.530243	0.121127	0.339272	0.908775
ZFX	ENSG00000005889	0.529926	0.34116	0.0623388	0.733507
ANKRD1	ENSG00000148677	0.529801	1.46811	0.0141873	0.599185
BVES	ENSG00000112276	0.529654	0.508436	0.00296599	0.40742
AOC1	ENSG00000002726	0.528405	0.335625	0.279401	0.888272
PSMD7	ENSG00000103035	0.52789	0.49061	0.0192627	0.630574
SCARNA7	ENSG00000238741	0.527752	0.175299	0.348341	0.912706
MIR133A1HG	ENSG00000265142	0.527439	0.125941	0.301315	0.896344
HIVEP1	ENSG00000095951	0.52739	0.486588	0.0756657	0.744542
SCN7A	ENSG00000136546	0.527306	0.38991	0.217534	0.86065
EGLN1	ENSG00000135766	0.527299	0.0512716	0.806161	0.980889
SMYD1	ENSG00000115593	0.527087	0.273789	0.0763975	0.744542
ALDH1L1	ENSG00000144908	0.526723	0.336194	0.0984565	0.780867
MMRN2	ENSG00000173269	0.526275	0.34459	0.102218	0.784613
MLYCD	ENSG00000103150	0.525832	0.662948	0.0700096	0.740024
ZNF41	ENSG00000147124	0.52468	0.408986	0.158837	0.828198
MYH2	ENSG00000125414	0.522918	0.366111	0.374395	0.919586
C9orf170	ENSG00000204446	0.521967	0.568034	0.276099	0.88743
NEXN	ENSG00000162614	0.521676	0.366007	0.114881	0.793655
CACNB1	ENSG00000067191	0.521587	0.365772	0.00693134	0.530645
EFCAB1	ENSG00000034239	0.519813	0.150172	0.833849	0.984072
MCM9	ENSG00000111877	0.519812	0.403368	0.34347	0.910533
ERBB4	ENSG00000178568	0.519625	-0.104133	0.729626	0.97332
MPP5	ENSG00000072415	0.519365	0.00464694	0.981435	0.996805
MADD	ENSG00000110514	0.517807	0.165332	0.28068	0.888558
SLC25A4	ENSG00000151729	0.51751	0.695756	0.00679718	0.530645
RP11-6I2.3	ENSG00000254288	0.517192	0.0860075	0.880794	0.988931
SSH2	ENSG00000141298	0.517191	0.499826	0.00048571	0.19367
NRP1	ENSG00000099250	0.517158	0.462579	0.00757199	0.534056
RPH3AL	ENSG00000181031	0.516849	0.207411	0.478128	0.939521
GOLGA2P9	ENSG00000269332	0.516682	0.174096	0.728275	0.973145
RP11-451O13.1	ENSG00000236957	0.516677	0.414635	0.409163	0.923324
SETBP1	ENSG00000152217	0.516429	0.450501	0.0179187	0.62124
MYF6	ENSG00000111046	0.516428	0.310461	0.176149	0.839695
CASP16P	ENSG00000228146	0.515794	0.563158	0.465273	0.936843
ZBTB7A	ENSG00000178951	0.515438	0.0876924	0.551304	0.948771
CD300LD	ENSG00000204345	0.515029	0.78866	0.112208	0.790911
IRF6	ENSG00000117595	0.514706	0.213819	0.446699	0.928959
SLC16A11	ENSG00000174326	0.514376	0.122204	0.887207	0.989512
USP25	ENSG00000155313	0.514296	0.365738	0.043916	0.700926
ETFDH	ENSG00000171503	0.513923	0.25695	0.266017	0.883205
TOB2	ENSG00000183864	0.513722	-0.101331	0.521147	0.946231
GID4	ENSG00000141034	0.513534	0.0929655	0.636379	0.962279
CTC-429P9.2	ENSG00000268087	0.513105	1.39608	0.188816	0.845515
PRKRA	ENSG00000180228	0.512402	0.162877	0.383783	0.921476
SNPH	ENSG00000101298	0.512036	0.586524	0.0549975	0.721025
IL6R	ENSG00000160712	0.511976	0.265532	0.141497	0.817023
RP3-388M5.9	ENSG00000261251	0.511794	1.26374	0.0542334	0.719368
TNRC6B	ENSG00000100354	0.511728	0.180581	0.340988	0.909375
DDR2	ENSG00000162733	0.511255	0.583281	0.00512125	0.496709
NGLY1	ENSG00000151092	0.511154	0.377522	0.0517529	0.714314
SCN1B	ENSG00000105711	0.51103	0.0948385	0.489388	0.941064
FBXO40	ENSG00000163833	0.510693	0.317439	0.0337335	0.677499
LMCD1	ENSG00000071282	0.50998	0.372907	0.0474509	0.708352
ADSSL1	ENSG00000185100	0.509839	0.155519	0.178029	0.841407
MYH7	ENSG00000092054	0.509781	0.442545	0.12819	0.804607
ITIH6	ENSG00000102313	0.509584	0.297093	0.289699	0.892282
MTURN	ENSG00000180354	0.509225	0.223517	0.244987	0.873885
C16orf91	ENSG00000174109	0.509207	0.266432	0.340776	0.909375
RP11-766F14.2	ENSG00000248713	0.508779	0.865754	0.000729878	0.222916
MYOZ3	ENSG00000164591	0.508641	0.613062	0.0240843	0.637809
ADAMTS7P4	ENSG00000218052	0.508449	0.594894	0.321647	0.903626
CTD-2201E18.3	ENSG00000177738	0.508243	0.471282	0.264888	0.882564
UBE2QL1	ENSG00000215218	0.507857	0.138174	0.561785	0.952992
ACTG1P10	ENSG00000231340	0.507161	1.04012	0.117826	0.795234
CAMK2D	ENSG00000145349	0.507143	0.159899	0.331183	0.907518
NFIC	ENSG00000141905	0.506614	0.471305	0.0416891	0.695089
FAM185A	ENSG00000222011	0.506158	0.227299	0.592731	0.956887
MKNK2	ENSG00000099875	0.505929	0.123936	0.356172	0.915449
CSTF2T	ENSG00000177613	0.505704	0.474227	0.0241232	0.637809
RP11-185J20.1	ENSG00000278975	0.505473	0.205743	0.537023	0.947737
NA	ENSG00000284808	0.50528	1.07804	0.0481035	0.708584
CYP4A22-AS1	ENSG00000225506	0.505214	0.25304	0.689978	0.968519
TMEM57	ENSG00000204178	0.505029	0.151748	0.297682	0.895879
SMTNL1	ENSG00000214872	0.504742	0.465516	0.0978288	0.779076
MUL1	ENSG00000090432	0.504731	0.363426	0.03628	0.688999
ATP5S	ENSG00000125375	0.504178	0.508629	0.198997	0.850693
TPST2P1	ENSG00000260582	0.504142	0.495223	0.456657	0.933448
RP11-46A10.6	ENSG00000251520	0.503614	1.06908	0.049868	0.712978
LINC00853	ENSG00000224805	0.502744	0.400936	0.472333	0.939036
RP11-110H1.4	ENSG00000263916	0.502639	0.945377	0.109055	0.789249
CTD-2292M16.8	ENSG00000258768	0.502292	1.506	0.151926	0.82683
AP000696.2	ENSG00000231324	0.501921	1.43327	0.0126692	0.579171
AGL	ENSG00000162688	0.501723	0.687178	0.000462003	0.188997
AADACL2-AS1	ENSG00000242908	0.501426	0.337224	0.626695	0.960143
TMEM262	ENSG00000187066	0.501383	-0.484256	0.490262	0.941064
NA	ENSG00000286948	0.501302	0.918562	0.250983	0.877217
ATP8A1	ENSG00000124406	0.500707	0.131944	0.490358	0.941064
SPEG	ENSG00000072195	0.500256	0.272628	0.0994404	0.781796
GMNC	ENSG00000205835	0.5	0.797792	0.390819	0.923144
HOXA7	ENSG00000122592	0.499761	1.69398	0.0303711	0.669924
ABLIM3	ENSG00000173210	0.499466	0.327336	0.107375	0.786353
SUN2	ENSG00000100242	0.499304	0.275212	0.0666209	0.735581
USP2	ENSG00000036672	0.498776	0.384827	0.0205765	0.632042
ACAP1	ENSG00000072818	0.498703	0.360415	0.064244	0.735581
MIR3648-1	ENSG00000275708	0.498637	0.865409	0.0702609	0.740442
DCAF6	ENSG00000143164	0.498367	0.501018	0.00222219	0.373082
TEX26	ENSG00000175664	0.49826	0.716093	0.139081	0.814655
FEM1C	ENSG00000145780	0.497666	0.321406	0.0596604	0.732468
MEF2C	ENSG00000081189	0.497537	0.342587	0.0160778	0.607338
AC141930.2	ENSG00000231482	0.497187	0.439686	0.391677	0.923144
DUSP13	ENSG00000079393	0.496851	0.262613	0.185124	0.843966
SYPL2	ENSG00000143028	0.496746	0.350513	0.0115021	0.564203
RP11-328K15.1	ENSG00000234952	0.49666	0.631593	0.147002	0.820587
ELF2	ENSG00000109381	0.4966	0.12519	0.50766	0.942649
YBX3	ENSG00000060138	0.496327	0.54187	0.000562683	0.199433
STAG3L4	ENSG00000106610	0.496219	0.335083	0.12665	0.80247
NA	ENSG00000285563	0.495453	0.611019	0.20792	0.85364
LYRM7	ENSG00000186687	0.494948	0.164864	0.540085	0.947737
CH507-513H4.6	ENSG00000280800	0.494761	1.3548	0.13448	0.808917
FKBP1C	ENSG00000198225	0.494225	1.36205	0.0377837	0.688999
DOCK4-AS1	ENSG00000225572	0.494038	0.845998	0.256014	0.880272
SUGT1P3	ENSG00000239827	0.49394	0.40722	0.567537	0.954551
FHL3	ENSG00000183386	0.493339	0.461359	0.0171213	0.616307
PRO1804	ENSG00000278873	0.492697	1.57284	0.0371816	0.688999
MAFG-AS1	ENSG00000265688	0.492514	1.23182	0.212493	0.856734
METTL9	ENSG00000197006	0.492063	-0.00774988	0.962686	0.995785
AC093390.1	ENSG00000232057	0.491814	0.580275	0.197527	0.847889
LINC00637	ENSG00000258735	0.491598	0.864053	0.139507	0.815202
LNPEP	ENSG00000113441	0.49133	0.268745	0.0619404	0.733507
RP11-218C14.8	ENSG00000270001	0.491239	0.763308	0.354498	0.914868
MTND4P14	ENSG00000236254	0.49106	0.0153491	0.983108	0.996874
RPS6KA3	ENSG00000177189	0.491019	0.111224	0.40876	0.923324
RP11-846C15.2	ENSG00000267101	0.490885	0.987896	0.116145	0.793655
ITPRIPL2	ENSG00000205730	0.49046	0.374038	0.073095	0.74334
SVILP1	ENSG00000234814	0.48961	0.819396	0.0947162	0.77217
NEK7	ENSG00000151414	0.489032	0.00593076	0.971165	0.996455
PDK2	ENSG00000005882	0.488304	0.0770674	0.622877	0.959921
AKAP13	ENSG00000170776	0.488123	0.251495	0.0496077	0.712978
RP11-53A1.3	ENSG00000283518	0.487893	0.965149	0.0728311	0.74334
LINC01554	ENSG00000236882	0.487495	0.31855	0.509008	0.942649
NFATC1	ENSG00000131196	0.487213	0.54814	0.0169814	0.616307
NOS1	ENSG00000089250	0.486469	0.611339	0.0519419	0.714783
NA	ENSG00000286522	0.485985	2.18299	0.00382255	0.437218
FECH	ENSG00000066926	0.485734	0.219665	0.180352	0.842364
ABLIM2	ENSG00000163995	0.485601	0.208958	0.173045	0.838439
C20orf166-AS1	ENSG00000174403	0.485542	0.490478	0.149127	0.823933
DDX3P1	ENSG00000232928	0.485372	1.41589	0.0518118	0.71444
SLC41A1	ENSG00000133065	0.485197	0.0272213	0.864401	0.986917
KLF9	ENSG00000119138	0.48488	0.0349457	0.835255	0.984455
TACO1	ENSG00000136463	0.484571	0.790499	0.220846	0.861778
RELL1	ENSG00000181826	0.484389	0.234846	0.5393	0.947737
TPM1	ENSG00000140416	0.484108	1.74877	3.61045e-06	0.00863769
CYB5R1	ENSG00000159348	0.484021	0.0388032	0.753041	0.97625
SMOC2	ENSG00000112562	0.483557	0.347026	0.0669555	0.735895
FBXO21	ENSG00000135108	0.483416	0.0546098	0.742464	0.975659
RPRD1B	ENSG00000101413	0.483348	0.320389	0.0228531	0.636593
RNF169	ENSG00000166439	0.48327	0.136433	0.506646	0.94243
TRPM4	ENSG00000130529	0.483192	0.16693	0.29857	0.895879
PDHX	ENSG00000110435	0.482472	0.082539	0.559825	0.952465
SMCO1	ENSG00000214097	0.481135	0.339469	0.239999	0.870536
FOXN3	ENSG00000053254	0.481082	0.243315	0.0569073	0.72407
PRRG3	ENSG00000130032	0.481011	1.29406	0.0990937	0.781796
PITX2	ENSG00000164093	0.480937	-0.219609	0.213462	0.857101
GAMT	ENSG00000130005	0.480922	0.458647	0.00179348	0.350266
SMG1P3	ENSG00000180747	0.480648	0.172438	0.51553	0.944094
LAMA2	ENSG00000196569	0.480107	0.484692	0.0388525	0.691089
RSBN1	ENSG00000081019	0.480012	0.362492	0.155838	0.827456
RP11-680G24.6	ENSG00000275910	0.479759	-0.416024	0.485172	0.940792
PACSIN3	ENSG00000165912	0.479551	0.256452	0.105572	0.785259
HOXC8	ENSG00000037965	0.479247	0.371034	0.505552	0.942158
NMRK2	ENSG00000077009	0.47901	0.399809	0.166045	0.832347
AC139100.3	ENSG00000267251	0.478841	1.28504	0.117131	0.793655
NA	ENSG00000288106	0.478798	0.502972	0.561316	0.952992
LINC00969	ENSG00000242086	0.477787	0.285045	0.109932	0.790012
BIVM	ENSG00000134897	0.477712	0.287619	0.278662	0.88785
LMOD3	ENSG00000163380	0.477295	0.651588	0.000144728	0.103875
RP11-10N16.2	ENSG00000230023	0.477164	0.645309	0.167739	0.834741
SMAD5	ENSG00000113658	0.476902	0.36203	0.0422632	0.69657
CASZ1	ENSG00000130940	0.476659	0.483003	0.0079098	0.536045
BRF2	ENSG00000104221	0.47665	1.18035	0.00216851	0.370571
RP11-452H21.4	ENSG00000251323	0.476101	0.206218	0.845462	0.985565
RP11-266L9.1	ENSG00000260714	0.475789	1.34619	0.0565807	0.723585
ENO3	ENSG00000108515	0.47576	1.23912	3.01515e-05	0.0360674
RP1-278C19.8	ENSG00000275936	0.475737	1.50745	0.0337629	0.677499
CA3	ENSG00000164879	0.475564	0.973666	0.000452027	0.188076
SUMO2P17	ENSG00000248278	0.474553	0.632513	0.32328	0.904521
NR1D2	ENSG00000174738	0.474387	0.18656	0.175174	0.839016
EYA4	ENSG00000112319	0.473811	0.121132	0.476017	0.939521
XXbac-B444P24.10	ENSG00000161132	0.473668	1.00914	0.251758	0.878168
KXD1	ENSG00000105700	0.472798	0.208111	0.233982	0.865644
SMARCD3	ENSG00000082014	0.472271	0.0183472	0.915414	0.992573
SRGAP3-AS2	ENSG00000228723	0.472037	-0.0684153	0.902691	0.991577
DNASE1L1	ENSG00000013563	0.471171	0.401421	0.132935	0.807941
HMBOX1	ENSG00000147421	0.471085	0.538843	0.0110252	0.560664
SATB1	ENSG00000182568	0.471047	0.0738425	0.617607	0.959725
BMS1P4	ENSG00000271816	0.470558	1.50121	0.140696	0.816195
SIGLECL1	ENSG00000179213	0.470529	0.184072	0.701273	0.96977
APOOL	ENSG00000155008	0.470449	0.27973	0.339178	0.908769
TEF	ENSG00000167074	0.470239	0.137731	0.464548	0.936551
GPAT3	ENSG00000138678	0.469563	0.0363821	0.897658	0.990879
AURKC	ENSG00000105146	0.469469	0.807885	0.376322	0.919643
RP5-1074L1.4	ENSG00000273373	0.469336	0.951266	0.174922	0.838712
MAP2K6	ENSG00000108984	0.468248	0.166222	0.400617	0.923324
DGKD	ENSG00000077044	0.467832	0.370703	0.031842	0.677499
RP11-430K21.2	ENSG00000224067	0.467829	0.55933	0.379611	0.92056
PDGFRL	ENSG00000104213	0.467398	0.315026	0.492765	0.941064
TARDBPP2	ENSG00000238213	0.46714	1.32734	0.0274568	0.654255
LINC01255	ENSG00000267252	0.466957	0.432868	0.374284	0.919586
EPB41	ENSG00000159023	0.46651	0.406078	0.0093136	0.537954
FAM160A1	ENSG00000164142	0.466213	0.225828	0.164131	0.830558
MED13	ENSG00000108510	0.466061	0.193079	0.280325	0.888473
XIRP1	ENSG00000168334	0.466037	0.887222	0.023668	0.637809
F2RL2	ENSG00000164220	0.465475	1.55517	0.0216833	0.633453
DLC1	ENSG00000164741	0.465041	0.507561	0.017489	0.618923
RNVU1-15	ENSG00000207205	0.464502	0.0250419	0.97506	0.996466
IGLV3-22	ENSG00000211661	0.464126	0.0699243	0.887111	0.989512
PLN	ENSG00000198523	0.464083	0.186747	0.352234	0.914037
RP11-593F23.1	ENSG00000259422	0.464026	1.29591	0.088554	0.762436
CTA-250D10.19	ENSG00000224883	0.464003	-0.435085	0.479313	0.939521
CPA1	ENSG00000091704	0.463922	1.58956	0.100799	0.782763
ACY1	ENSG00000243989	0.463883	0.91962	0.228112	0.862828
MET	ENSG00000105976	0.463862	0.228733	0.277184	0.88785
OR7A19P	ENSG00000272963	0.463607	1.44288	0.0519375	0.714783
RPL23AP64	ENSG00000240970	0.463337	1.60838	0.0741309	0.74334
NBPF9	ENSG00000269713	0.462733	0.0314067	0.894208	0.990674
ATP1B4	ENSG00000101892	0.462647	0.189802	0.315931	0.901846
ATP2A1	ENSG00000196296	0.462606	0.536455	0.115285	0.793655
CPNE5	ENSG00000124772	0.462506	0.0674159	0.922684	0.992593
CPEB4	ENSG00000113742	0.462452	0.388324	0.00470339	0.482248
SEMA4D	ENSG00000187764	0.462276	0.510063	0.00206887	0.363485
CMB9-22P13.1	ENSG00000173727	0.462069	1.19339	0.131217	0.806346
RILP	ENSG00000167705	0.461743	0.264738	0.280787	0.888558
FBXW10	ENSG00000171931	0.461677	-0.389726	0.617278	0.959725
RAB12	ENSG00000206418	0.461519	0.145197	0.369405	0.918763
MYBPH	ENSG00000133055	0.460821	1.29064	0.0315115	0.675703
SMTNL2	ENSG00000188176	0.460697	0.364118	0.0200247	0.631333
PHTF2	ENSG00000006576	0.460357	0.362795	0.0813339	0.752745
DNASE1L3	ENSG00000163687	0.459721	1.64892	0.0589071	0.730033
KALRN	ENSG00000160145	0.459573	0.18512	0.345314	0.910756
AF146191.4	ENSG00000245685	0.45946	0.99413	0.1865	0.844745
NA	ENSG00000288851	0.459429	0.239509	0.36505	0.91684
NA	ENSG00000289244	0.459195	0.939869	0.0855889	0.759067
FBP2	ENSG00000130957	0.459126	0.366423	0.107402	0.786353
RP3-331H24.6	ENSG00000279289	0.458899	0.127609	0.788756	0.979079
TPM3	ENSG00000143549	0.458449	-0.118285	0.329449	0.906295
SCMH1	ENSG00000010803	0.458215	0.172988	0.286676	0.890687
CSRP3	ENSG00000129170	0.458023	0.519479	0.147158	0.820977
EPHB1	ENSG00000154928	0.457943	0.480084	0.0644426	0.735581
SAMD8	ENSG00000156671	0.457626	0.148735	0.445735	0.928907
CTD-3035D6.2	ENSG00000258884	0.457401	0.815047	0.264414	0.882418
MUM1L1	ENSG00000157502	0.45717	0.00439343	0.990519	0.998413
ZNF703	ENSG00000183779	0.456654	0.404709	0.0284003	0.66325
PDE12	ENSG00000174840	0.456421	0.127341	0.476133	0.939521
RP1-256G22.2	ENSG00000270174	0.456063	0.566706	0.392118	0.923144
RP11-517M22.1	ENSG00000279460	0.455964	0.21971	0.694876	0.969257
PLPP7	ENSG00000160539	0.455244	0.271864	0.151884	0.82683
RNF123	ENSG00000164068	0.455057	0.141335	0.295089	0.895879
RP3-382I10.7	ENSG00000213204	0.45481	-0.100711	0.897385	0.990879
NBAS	ENSG00000151779	0.454521	-0.0627423	0.715089	0.971759
PCNT	ENSG00000160299	0.454505	0.398146	0.00405652	0.451899
CNGA3	ENSG00000144191	0.453966	0.617299	0.141161	0.816725
ASB5	ENSG00000164122	0.453802	0.239001	0.0967899	0.777574
RP11-826N14.1	ENSG00000250992	0.453296	0.767588	0.0761516	0.744542
RNF168	ENSG00000163961	0.452961	0.528077	0.0330343	0.677499
LMTK2	ENSG00000164715	0.452722	-0.0298921	0.865287	0.986917
MRPL39	ENSG00000154719	0.45256	0.193719	0.36689	0.91755
HAUS6	ENSG00000147874	0.452101	0.205053	0.303345	0.897447
RAB11FIP3	ENSG00000090565	0.452077	0.0836287	0.540137	0.947737
SGCB	ENSG00000163069	0.451373	0.478484	0.0121301	0.567372
CHRD	ENSG00000090539	0.451339	0.408078	0.314905	0.901846
PRIMA1	ENSG00000175785	0.450946	0.27516	0.666855	0.967419
ELN	ENSG00000049540	0.450671	0.41556	0.152065	0.82683
PATJ	ENSG00000132849	0.44977	0.23004	0.116501	0.793655
OR7E126P	ENSG00000254593	0.449512	1.95663	0.0151796	0.605501
BTBD16	ENSG00000138152	0.449239	1.40779	0.103937	0.784613
CTD-2630F21.1	ENSG00000267309	0.449155	0.0102028	0.989872	0.998359
SCLY	ENSG00000132330	0.44912	1.29615	0.0729438	0.74334
CD1A	ENSG00000158477	0.449089	0.278378	0.524469	0.946313
KIAA1671	ENSG00000197077	0.448861	0.217576	0.241536	0.872092
PSKH1	ENSG00000159792	0.448596	0.0902851	0.561655	0.952992
DLGAP1-AS3	ENSG00000263724	0.44849	0.348455	0.37814	0.91998
MSRB3	ENSG00000174099	0.448108	0.189713	0.251765	0.878168
DUX4L8	ENSG00000281720	0.447888	0.0872391	0.860921	0.986917
UBQLNL	ENSG00000175518	0.447858	2.51404	0.00689553	0.530645
IL25	ENSG00000166090	0.447268	1.02704	0.0521852	0.714783
HSD17B1P1	ENSG00000108785	0.447264	0.92765	0.237772	0.868253
WHAMM	ENSG00000156232	0.447211	0.0802939	0.653998	0.964643
NA	ENSG00000289168	0.446784	0.551026	0.421252	0.925628
ANKRD39	ENSG00000213337	0.446221	-0.158761	0.58794	0.955525
RPL18AP2	ENSG00000225043	0.4462	0.871355	0.275356	0.887167
ECEL1	ENSG00000171551	0.445939	1.14054	0.191992	0.846059
WI2-1896O14.1	ENSG00000215861	0.445723	0.123862	0.47395	0.93942
C8orf22	ENSG00000168333	0.445089	0.523575	0.0428223	0.70006
MYO1E	ENSG00000157483	0.444858	0.279755	0.161489	0.830408
PRSS37	ENSG00000165076	0.444533	0.238247	0.655457	0.965001
TTC21B	ENSG00000123607	0.444234	0.0147396	0.940272	0.993565
HSPB7	ENSG00000173641	0.444221	0.00698267	0.971459	0.996455
REEP4	ENSG00000168476	0.444207	0.216134	0.232039	0.864682
FRG1JP	ENSG00000215548	0.444195	0.938439	0.27115	0.886521
RP11-297P16.4	ENSG00000250920	0.443842	-0.0104562	0.985374	0.997289
RPL35P5	ENSG00000225573	0.443421	0.8612	0.169256	0.836362
MUC7	ENSG00000171195	0.442808	-0.127155	0.821023	0.981869
RP11-617F23.1	ENSG00000259291	0.442097	0.58896	0.0485654	0.709188
TM2D3	ENSG00000184277	0.441245	0.471691	0.0189041	0.627487
SNORA5C	ENSG00000201772	0.440846	0.574979	0.480067	0.939521
TLN2	ENSG00000171914	0.440388	0.240459	0.116781	0.793655
AC018641.7	ENSG00000226468	0.439573	1.42293	0.170893	0.837435
AKAP9	ENSG00000127914	0.439312	0.150756	0.282906	0.889147
SGK2	ENSG00000101049	0.438918	1.18689	0.045419	0.701831
RP1-5O6.4	ENSG00000229955	0.438728	0.415362	0.461474	0.935709
CHD6	ENSG00000124177	0.43826	0.302044	0.0374802	0.688999
ATG9A	ENSG00000198925	0.4381	0.0105844	0.95368	0.994582
RALGAPA2	ENSG00000188559	0.438062	0.0472629	0.777088	0.978256
MYO18A	ENSG00000196535	0.437998	0.516516	0.00323628	0.415076
RP11-290F5.1	ENSG00000249096	0.437904	-0.701326	0.416506	0.925628
ZHX2	ENSG00000178764	0.437897	0.233726	0.157659	0.82752
NA	ENSG00000289507	0.437463	1.27538	0.152181	0.82683
MYCBP2	ENSG00000005810	0.43717	0.367502	0.00364673	0.434949
APBB2	ENSG00000163697	0.436905	0.200502	0.317521	0.902323
RP11-600G3.1	ENSG00000227971	0.43684	0.684674	0.360481	0.915764
LINC00116	ENSG00000175701	0.436501	0.105778	0.600341	0.957425
CHRM5	ENSG00000184984	0.436203	1.22315	0.0496048	0.712978
NA	ENSG00000289398	0.436174	0.182785	0.701167	0.96977
CLTCL1	ENSG00000070371	0.435989	0.492122	0.00606388	0.527459
PER3	ENSG00000049246	0.435779	0.214642	0.236436	0.867785
HADH	ENSG00000138796	0.435472	0.114429	0.385818	0.923144
RP11-138A9.2	ENSG00000273319	0.435228	0.802527	0.238955	0.869365
KDM4D	ENSG00000186280	0.434556	0.723969	0.399026	0.923324
TNKS	ENSG00000173273	0.434317	0.091844	0.553928	0.949859
TRAPPC6A	ENSG00000007255	0.434117	0.736855	0.0106337	0.55405
HEATR6	ENSG00000068097	0.433434	0.255453	0.0916855	0.768946
SIX2	ENSG00000170577	0.433343	0.396248	0.0994582	0.781796
DCLK1	ENSG00000133083	0.433167	0.799642	0.0338508	0.677499
DUSP10	ENSG00000143507	0.433118	0.138148	0.63702	0.962279
RP11-513O13.1	ENSG00000279881	0.432955	1.13828	0.0922608	0.768946
LINC01511	ENSG00000250584	0.43278	0.649102	0.211971	0.856257
TMEM159	ENSG00000011638	0.432712	0.237569	0.288419	0.892073
Y_RNA	ENSG00000201217	0.432698	0.444581	0.540886	0.947737
CFAP97	ENSG00000164323	0.432692	0.15696	0.601778	0.95777
LDLRAD4	ENSG00000168675	0.432541	0.226918	0.21416	0.857155
PLP1	ENSG00000123560	0.432056	1.86368	0.0117402	0.564203
PHLDB1	ENSG00000019144	0.431842	0.10294	0.572169	0.954551
OVAAL	ENSG00000236719	0.431755	-0.245096	0.609877	0.958621
CTD-2647L4.4	ENSG00000259366	0.431746	1.15028	0.110036	0.790075
AC010886.2	ENSG00000224414	0.431591	1.06888	0.0411999	0.695089
SLC25A27	ENSG00000153291	0.431444	0.436527	0.0930603	0.769003
PLEKHF1	ENSG00000166289	0.431334	0.155491	0.340254	0.909088
PPP3CB	ENSG00000107758	0.431318	0.193457	0.129095	0.80532
PKNOX2	ENSG00000165495	0.431216	0.155269	0.48741	0.941064
RP11-120K24.4	ENSG00000269356	0.431163	0.774585	0.253479	0.880114
SGCG	ENSG00000102683	0.430976	0.320816	0.132426	0.807259
ST8SIA6-AS1	ENSG00000204832	0.430953	-0.121916	0.806941	0.980959
FAM53C	ENSG00000120709	0.430673	0.318977	0.0190695	0.628831
AP000998.2	ENSG00000227330	0.430658	0.459324	0.585651	0.955525
RP11-48B3.4	ENSG00000260317	0.430607	1.18126	0.282513	0.889015
RP5-1125N11.2	ENSG00000223382	0.430388	0.159029	0.81759	0.981869
LL22NC03-63E9.3	ENSG00000220891	0.430002	0.552299	0.375086	0.919586
ATXN2	ENSG00000204842	0.429766	0.1965	0.164163	0.830558
SMAD9	ENSG00000120693	0.429568	0.189915	0.687858	0.968519
RP11-276H7.2	ENSG00000227959	0.428966	0.0671552	0.952687	0.994493
DIAPH2	ENSG00000147202	0.427889	0.237459	0.155096	0.827456
TNNT3	ENSG00000130595	0.427595	1.01478	0.00767586	0.534056
TP63	ENSG00000073282	0.426669	0.248741	0.346516	0.910756
LINC01389	ENSG00000225762	0.42655	-0.276768	0.702417	0.96977
RBM5	ENSG00000003756	0.426463	0.211432	0.155702	0.827456
TNXB	ENSG00000168477	0.426414	0.68868	0.00793546	0.536045
HOXC10	ENSG00000180818	0.426399	0.667294	0.0277045	0.656743
C1orf220	ENSG00000213057	0.42637	2.50939	0.00849839	0.53713
RP11-223J6.2	ENSG00000281477	0.426347	-0.0580106	0.914828	0.992573
ZNF462	ENSG00000148143	0.426222	0.229389	0.151131	0.826126
RP11-197N18.7	ENSG00000251497	0.425789	-0.23475	0.733651	0.973651
CREBRF	ENSG00000164463	0.425713	0.184751	0.407805	0.923324
CTD-2263F21.1	ENSG00000251257	0.425693	1.31818	0.106599	0.786196
PTOV1	ENSG00000104960	0.425151	0.162057	0.266335	0.883444
CFLAR-AS1	ENSG00000226312	0.424478	0.398959	0.56381	0.953656
RP11-46I8.4	ENSG00000262855	0.424374	1.38831	0.0697663	0.739737
MTMR8	ENSG00000102043	0.424218	1.21565	0.197477	0.847889
RP11-100L22.1	ENSG00000253177	0.424084	0.790424	0.265362	0.882932
ROPN1L	ENSG00000145491	0.423417	0.67269	0.380431	0.92097
RP11-298I3.6	ENSG00000279656	0.422531	0.125991	0.872824	0.987281
HELQ	ENSG00000163312	0.422425	0.146388	0.698321	0.969707
NR1D1	ENSG00000126368	0.422347	0.0255153	0.909487	0.992147
RP1-179N16.6	ENSG00000246982	0.421715	2.47185	0.000939703	0.261922
NA	ENSG00000288062	0.421601	0.53028	0.417362	0.925628
CFL2	ENSG00000165410	0.42128	0.0813415	0.527925	0.947301
GPT	ENSG00000167701	0.421168	0.089042	0.657545	0.965604
RP11-218F10.3	ENSG00000273449	0.420629	-0.264478	0.716601	0.971852
GS1-279B7.1	ENSG00000261024	0.420597	0.0956057	0.881206	0.988931
PIAS1	ENSG00000033800	0.420362	0.127901	0.438747	0.927892
PIK3R1	ENSG00000145675	0.420321	0.399542	0.021397	0.632281
UBE2B	ENSG00000119048	0.420307	0.126849	0.368892	0.918759
RALGAPA1	ENSG00000174373	0.420121	0.144045	0.40826	0.923324
PRPS1	ENSG00000147224	0.419718	0.179012	0.36819	0.918144
SIX4	ENSG00000100625	0.419593	0.0246516	0.897678	0.990879
RP11-506H20.1	ENSG00000251307	0.419441	0.277248	0.721422	0.972682
U1	ENSG00000274210	0.419302	0.993381	0.225244	0.862442
FZD9	ENSG00000188763	0.418974	1.20243	0.0143318	0.599185
RP11-397A16.1	ENSG00000267284	0.418464	0.0871145	0.910987	0.992233
AC006145.4	ENSG00000223770	0.418306	0.393702	0.55204	0.948936
CDK5RAP2	ENSG00000136861	0.418276	0.229379	0.0896858	0.763931
RP4-665N4.8	ENSG00000271554	0.417996	0.107501	0.866325	0.986917
INSR	ENSG00000171105	0.417645	0.0854205	0.589623	0.956062
TCAP	ENSG00000173991	0.417573	0.112217	0.60819	0.95853
LDOC1L	ENSG00000188636	0.417135	0.161661	0.366528	0.917238
SIK2	ENSG00000170145	0.416666	0.433765	0.00828046	0.536973
HAGH	ENSG00000063854	0.416235	0.372937	0.0180591	0.62124
CARM1P1	ENSG00000227835	0.416133	0.676483	0.159207	0.829009
LONP2	ENSG00000102910	0.415965	0.0826655	0.590286	0.956062
C1orf21	ENSG00000116667	0.415853	0.0426674	0.753277	0.97625
GPR137C	ENSG00000180998	0.41572	0.337872	0.616645	0.959428
CLCN4	ENSG00000073464	0.415579	0.169122	0.330222	0.906533
RP11-65L3.3	ENSG00000279598	0.415481	0.704243	0.037713	0.688999
KCNJ8	ENSG00000121361	0.415262	1.06964	0.12592	0.80159
EPS15L1	ENSG00000127527	0.415062	0.255655	0.0902533	0.765008
UBE2D1	ENSG00000072401	0.414192	-0.146254	0.373599	0.919586
ASB10	ENSG00000146926	0.413547	0.0968878	0.689329	0.968519
TAS1R1	ENSG00000173662	0.413393	0.411918	0.651719	0.964268
CLUHP5	ENSG00000230468	0.413357	0.282985	0.50863	0.942649
NA	ENSG00000286995	0.413227	0.482685	0.531501	0.94765
RP5-1071N3.1	ENSG00000231105	0.413015	0.0389188	0.962262	0.995785
UTRN	ENSG00000152818	0.412784	0.340945	0.0610952	0.733507
PTPRM	ENSG00000173482	0.412602	-0.0058215	0.96893	0.996455
HIST1H4C	ENSG00000197061	0.412145	0.44233	0.157628	0.82752
RP11-2C24.3	ENSG00000280211	0.411325	2.05894	0.0612098	0.733507
TMEM56	ENSG00000152078	0.411017	0.617786	0.0255702	0.644509
RICTOR	ENSG00000164327	0.410925	0.220655	0.145696	0.820168
ZNF555	ENSG00000186300	0.410731	-0.171239	0.757133	0.976848
PRPSAP1	ENSG00000161542	0.410602	0.197317	0.335454	0.907858
CLCN1	ENSG00000188037	0.410499	0.133546	0.391065	0.923144
MTMR1	ENSG00000063601	0.410428	0.181905	0.434571	0.926537
DYRK1B	ENSG00000105204	0.409698	0.302537	0.0687704	0.738761
DCAF11	ENSG00000100897	0.409242	0.0755119	0.577913	0.954551
HIST2H2AC	ENSG00000184260	0.408936	0.141996	0.561734	0.952992
IGHG4	ENSG00000211892	0.408924	1.11987	0.165431	0.831764
IFNL4P1	ENSG00000272311	0.408905	0.659201	0.153779	0.827456
ZFYVE16	ENSG00000039319	0.408699	0.233817	0.504032	0.941483
RNA5SP174	ENSG00000199572	0.408673	1.12978	0.0515246	0.713855
ANK1	ENSG00000029534	0.408499	0.391417	0.0230646	0.637261
SLFN11	ENSG00000172716	0.408434	0.408242	0.0958931	0.77571
NGRN	ENSG00000182768	0.408069	0.0609602	0.758626	0.976979
NA	ENSG00000287587	0.40753	0.578997	0.370521	0.919307
BPIFA4P	ENSG00000183566	0.40695	0.266349	0.453126	0.931727
CTD-2012K14.8	ENSG00000276075	0.406729	1.73382	0.0368043	0.688999
SLN	ENSG00000170290	0.406533	1.1502	0.0030644	0.407853
DNAI2	ENSG00000171595	0.406488	0.265871	0.560788	0.952827
ATP2B2	ENSG00000157087	0.406383	0.662389	0.00177747	0.350266
HOXC12	ENSG00000123407	0.406383	0.353833	0.383936	0.921476
FBN1	ENSG00000166147	0.406194	0.840186	0.00973318	0.542451
RP11-2E11.9	ENSG00000270953	0.406043	0.315403	0.752568	0.97625
CKBP1	ENSG00000260889	0.406007	0.338361	0.468341	0.937561
MRPL37P1	ENSG00000266946	0.405749	1.93823	0.0120235	0.566803
RHOT1	ENSG00000126858	0.405693	0.135202	0.546896	0.948444
LA16c-312E8.4	ENSG00000279930	0.405626	-0.230595	0.851604	0.98579
FAM129A	ENSG00000135842	0.4055	0.400044	0.0116488	0.564203
AKR1B1	ENSG00000085662	0.405008	0.0508981	0.701198	0.96977
NOMO3	ENSG00000103226	0.404524	0.359033	0.384016	0.921476
MAN1A2	ENSG00000198162	0.403806	0.0159249	0.927418	0.99327
FGF13	ENSG00000129682	0.403527	0.389428	0.0413232	0.695089
RP11-388C12.8	ENSG00000262410	0.403249	-0.148489	0.888485	0.989694
FZR1	ENSG00000105325	0.402729	0.291749	0.0496611	0.712978
ANKRD28	ENSG00000206560	0.402682	0.0805577	0.607421	0.958499
FAM90A12P	ENSG00000254229	0.402675	-0.0276258	0.944785	0.993769
CES2	ENSG00000172831	0.402443	0.416144	0.0119028	0.566216
KSR1	ENSG00000141068	0.402204	0.108699	0.429256	0.925992
L3MBTL4	ENSG00000154655	0.402204	0.880599	0.139445	0.815143
RN7SL809P	ENSG00000241217	0.401438	-0.226292	0.688632	0.968519
NA	ENSG00000284879	0.401057	1.22538	0.159479	0.829009
CLSPN	ENSG00000092853	0.400723	-0.0410117	0.948654	0.993939
PAIP2B	ENSG00000124374	0.400648	0.0180218	0.947379	0.993791
PDPK2P	ENSG00000205918	0.400554	2.64282	0.00186518	0.356983
ANKRD2	ENSG00000165887	0.400491	0.26974	0.349421	0.913037
AC005042.4	ENSG00000204380	0.39996	1.90147	0.0101019	0.549701
OR5BA1P	ENSG00000255303	0.399782	0.158847	0.743541	0.975733
TRIM69	ENSG00000185880	0.39899	0.454792	0.0255044	0.644509
LMBRD2	ENSG00000164187	0.398923	0.454152	0.0823844	0.754923
NA	ENSG00000286348	0.398317	-0.630736	0.333189	0.907822
HIST2H2BA	ENSG00000223345	0.397863	0.189314	0.796353	0.979816
SMG1	ENSG00000157106	0.397797	-0.029592	0.871027	0.987026
SDHA	ENSG00000073578	0.397553	0.282956	0.380326	0.92095
RP11-497H17.1	ENSG00000262663	0.397298	2.08673	0.0214021	0.632281
HSDL2	ENSG00000119471	0.396663	-0.0748527	0.653412	0.964409
COL6A3	ENSG00000163359	0.396341	0.747253	0.00301635	0.407853
TNNI2	ENSG00000130598	0.396229	1.17626	0.000257525	0.144966
PIGB	ENSG00000069943	0.395969	0.772269	0.294916	0.895879
RP6-186E3.1	ENSG00000214045	0.395902	0.587486	0.188663	0.845515
DNAJA2	ENSG00000069345	0.395676	0.158341	0.280684	0.888558
ATP2A2	ENSG00000174437	0.395467	-0.31359	0.0960178	0.775764
GFM1	ENSG00000168827	0.395462	0.132588	0.312515	0.900621
VSIG10	ENSG00000176834	0.395345	0.132372	0.602459	0.95781
DNAL4	ENSG00000100246	0.394894	0.755355	0.0601873	0.732468
AL133243.4	ENSG00000279544	0.394728	0.452469	0.621418	0.959725
RAPSN	ENSG00000165917	0.394579	0.182854	0.460458	0.935614
ZNF445	ENSG00000185219	0.394197	0.290014	0.190253	0.846059
TCEB3	ENSG00000011007	0.393845	0.00399578	0.97896	0.996759
UHRF1BP1	ENSG00000065060	0.39359	0.0832554	0.60396	0.958289
BEST3	ENSG00000127325	0.393504	0.0867628	0.77071	0.977301
TLE2	ENSG00000065717	0.393377	0.415512	0.0396955	0.693361
RP11-177C12.1	ENSG00000249863	0.393201	1.53635	0.0349245	0.684743
FBLN5	ENSG00000140092	0.3926	0.476096	0.0153866	0.605501
RP4-718D20.3	ENSG00000232675	0.391621	0.479764	0.248158	0.875468
KCNQ5	ENSG00000185760	0.391004	0.283129	0.283668	0.889548
MLXIPL	ENSG00000009950	0.390796	0.175158	0.263795	0.882418
REG3G	ENSG00000143954	0.390406	1.0082	0.341296	0.909606
KCNJ11	ENSG00000187486	0.389934	0.868144	0.00834198	0.536973
PTCD2	ENSG00000049883	0.389813	0.438166	0.0891536	0.762849
CTA-276F8.1	ENSG00000276564	0.388983	1.20125	0.123299	0.799546
AP3S2	ENSG00000157823	0.388968	0.0282454	0.908538	0.992147
NUDT3	ENSG00000272325	0.388892	0.0810838	0.838828	0.984797
SHPK	ENSG00000197417	0.388823	0.867294	0.396676	0.923324
R3HDM2	ENSG00000179912	0.388675	0.370524	0.0131658	0.586575
AC013461.1	ENSG00000091436	0.388465	0.378524	0.00864261	0.53713
GDA	ENSG00000119125	0.388218	1.579	0.0396602	0.693361
IFI27L2	ENSG00000119632	0.387952	0.192701	0.483085	0.940731
ARIH1	ENSG00000166233	0.387869	0.262898	0.0611707	0.733507
HFM1	ENSG00000162669	0.387738	0.816744	0.0985434	0.780867
EXTL3-AS1	ENSG00000246339	0.387341	-0.178789	0.842812	0.985421
TXNIP	ENSG00000265972	0.38722	0.223134	0.26345	0.88201
TMEM245	ENSG00000106771	0.387189	0.0893919	0.538357	0.947737
MIR1-1HG	ENSG00000174407	0.386821	0.200886	0.495589	0.941064
PARM1	ENSG00000169116	0.386633	0.214684	0.396887	0.923324
NA	ENSG00000285584	0.386581	-0.357879	0.474764	0.939521
KIAA0922	ENSG00000121210	0.386205	0.406822	0.0898069	0.763931
SIRT3	ENSG00000142082	0.385883	0.162115	0.355179	0.915035
NA	ENSG00000285841	0.385768	1.11537	0.143245	0.817956
ZNF236	ENSG00000130856	0.385767	0.204413	0.274495	0.887167
CCDC171	ENSG00000164989	0.385644	0.511218	0.406125	0.923324
DSTYK	ENSG00000133059	0.385486	0.274661	0.142131	0.817956
TMEM163	ENSG00000152128	0.384182	0.429332	0.588037	0.955525
CARD19	ENSG00000165233	0.384166	0.0894933	0.662226	0.966303
LAYN	ENSG00000204381	0.384024	0.446628	0.16623	0.832347
CEP68	ENSG00000011523	0.383742	0.0710896	0.627237	0.96029
ACVR2B	ENSG00000114739	0.383265	-0.0437014	0.822453	0.982381
CARNS1	ENSG00000172508	0.382952	0.333526	0.0678711	0.73856
C5	ENSG00000106804	0.382878	0.455267	0.550051	0.948649
TNNC2	ENSG00000101470	0.382762	1.03565	0.00191814	0.362235
SOAT2	ENSG00000167780	0.381765	0.0791225	0.915506	0.992573
TMEM178B	ENSG00000261115	0.381677	0.550065	0.102373	0.784613
CHD5	ENSG00000116254	0.381607	1.39298	0.130471	0.806249
MTCL1	ENSG00000168502	0.380964	0.165933	0.61563	0.959373
AC007040.6	ENSG00000228384	0.38017	-0.5365	0.49311	0.941064
NA	ENSG00000286992	0.379266	0.105711	0.785858	0.978972
ATP5D	ENSG00000099624	0.379061	-0.0196677	0.886735	0.989487
RASL11B	ENSG00000128045	0.379045	-0.242233	0.699033	0.969707
FAM90A25P	ENSG00000251402	0.378734	0.220308	0.717434	0.97227
RP11-10C8.2	ENSG00000253932	0.378681	0.385154	0.387653	0.923144
PPM1J	ENSG00000155367	0.378619	0.379693	0.140946	0.816195
WIPF3	ENSG00000122574	0.378488	0.456459	0.0513774	0.713855
CTC-510F12.7	ENSG00000273733	0.378477	0.21198	0.73403	0.973651
AF213884.2	ENSG00000260651	0.378439	0.0866353	0.905317	0.991577
RP11-797A18.6	ENSG00000269951	0.378328	1.10427	0.265552	0.882932
HUS1B	ENSG00000188996	0.377853	0.817385	0.182556	0.84258
RNF150	ENSG00000170153	0.377762	0.160865	0.482468	0.940585
BMPR1A	ENSG00000107779	0.37733	0.174902	0.325534	0.904521
PPP1R27	ENSG00000182676	0.376607	0.414341	0.0542239	0.719368
ABCA8	ENSG00000141338	0.376504	0.488418	0.0375692	0.688999
AC005481.5	ENSG00000222012	0.375734	-0.0466287	0.897726	0.990879
RP11-864I4.4	ENSG00000257058	0.375042	0.951021	0.240172	0.870536
RP11-269G24.4	ENSG00000265282	0.37479	0.326063	0.679955	0.968519
CPEB3	ENSG00000107864	0.374706	0.107951	0.492293	0.941064
LINC01405	ENSG00000185847	0.374383	-0.316936	0.37418	0.919586
ZNF840P	ENSG00000184617	0.37433	0.623272	0.419482	0.925628
NOL3	ENSG00000140939	0.374055	0.257014	0.112801	0.792365
NA	ENSG00000289180	0.373728	-0.0995549	0.902861	0.991577
SLC5A10	ENSG00000154025	0.37357	0.255592	0.686127	0.968519
RP11-378I6.1	ENSG00000261402	0.373431	0.655209	0.140267	0.815959
RP5-826L7.1	ENSG00000228692	0.373332	0.0594649	0.92626	0.993059
CTD-2600O9.1	ENSG00000187185	0.373101	1.23456	0.0985262	0.780867
AC116050.1	ENSG00000278131	0.37298	0.24465	0.539798	0.947737
GALNT14	ENSG00000158089	0.372911	0.896432	0.181664	0.842519
AC096574.4	ENSG00000225057	0.372644	0.154729	0.838782	0.984797
AC107983.4	ENSG00000227077	0.371897	-0.909025	0.182911	0.84258
LINC01137	ENSG00000233621	0.371607	0.78236	0.166707	0.832347
MPDZ	ENSG00000107186	0.371505	0.100277	0.719834	0.972339
ARHGAP5	ENSG00000100852	0.371393	0.309875	0.103508	0.784613
TRIM52	ENSG00000183718	0.371054	0.401438	0.257679	0.880725
CXorf57	ENSG00000147231	0.370925	0.343001	0.677735	0.968519
AC005592.1	ENSG00000236714	0.370768	-0.431081	0.445073	0.928907
ZXDB	ENSG00000198455	0.370531	-0.0376372	0.905385	0.991577
RP11-445O3.2	ENSG00000248973	0.37053	1.31214	0.0477065	0.708352
RP11-451G4.2	ENSG00000240045	0.37039	0.0511783	0.829042	0.983397
POPDC2	ENSG00000121577	0.370337	0.281327	0.368081	0.918141
AC067960.1	ENSG00000234455	0.370018	0.507358	0.280188	0.888473
DENND5B-AS1	ENSG00000255867	0.369602	1.53658	0.0465989	0.706339
APOL3	ENSG00000128284	0.369408	0.418958	0.130901	0.806346
RP1-58B11.1	ENSG00000260972	0.369388	0.577267	0.305229	0.898479
HSPA2	ENSG00000126803	0.369381	0.376789	0.183893	0.843681
SLC19A3	ENSG00000135917	0.369127	0.124219	0.762368	0.976979
HIC1	ENSG00000177374	0.36909	0.58799	0.111569	0.790872
RWDD4P2	ENSG00000175741	0.369036	0.498239	0.548681	0.948649
MKKS	ENSG00000125863	0.368894	0.331267	0.116156	0.793655
MEOX2	ENSG00000106511	0.368692	0.414367	0.366506	0.917238
RPS20P22	ENSG00000239218	0.368603	-0.454997	0.651645	0.964268
HIST2H2BF	ENSG00000203814	0.36844	0.793256	0.214524	0.857407
METTL7A	ENSG00000185432	0.368383	0.414426	0.0481291	0.708584
RYBP	ENSG00000163602	0.368267	0.310531	0.123926	0.800944
DDX47	ENSG00000213782	0.367399	0.990171	0.212356	0.856642
TMTC3	ENSG00000139324	0.367227	0.42608	0.311702	0.900439
RGS16	ENSG00000143333	0.367141	0.39919	0.0433346	0.700926
RP11-64C12.3	ENSG00000267733	0.366815	0.304701	0.753147	0.97625
TMEM108	ENSG00000144868	0.366553	0.421101	0.139145	0.814655
CAMP	ENSG00000164047	0.366537	-0.587335	0.300461	0.896041
IGHG2	ENSG00000211893	0.36635	0.694593	0.429206	0.925992
NA	ENSG00000289893	0.36594	0.282486	0.474046	0.93942
SCARA5	ENSG00000168079	0.365796	0.626165	0.0928767	0.768946
FKBP5	ENSG00000096060	0.365675	0.295014	0.136002	0.810731
LSM12	ENSG00000161654	0.364938	0.0738779	0.755974	0.976676
LINC00634	ENSG00000205704	0.364288	0.97237	0.0538606	0.719166
ANK3	ENSG00000151150	0.364124	0.20211	0.2173	0.860355
ZNF283	ENSG00000167637	0.364074	0.202454	0.555961	0.950952
CCDC28B	ENSG00000160050	0.363479	-0.207256	0.500185	0.941064
DSCAML1	ENSG00000177103	0.363413	0.387615	0.511111	0.943393
ZCCHC14	ENSG00000140948	0.363187	0.138665	0.45184	0.931233
RP11-127B20.3	ENSG00000272677	0.363105	0.313513	0.764766	0.977039
KIAA1462	ENSG00000165757	0.363015	0.12283	0.599521	0.957425
SLC8A3	ENSG00000100678	0.362817	0.557781	0.0103235	0.550716
RC3H2	ENSG00000056586	0.36268	0.369613	0.104946	0.784613
RP11-1038A11.3	ENSG00000256417	0.362625	0.844735	0.426356	0.925628
PDDC1	ENSG00000177225	0.362556	0.203434	0.168366	0.835443
TCAIM	ENSG00000179152	0.362395	0.180098	0.452267	0.931254
GATS	ENSG00000239521	0.36227	0.153798	0.453349	0.931727
PER2	ENSG00000132326	0.362235	0.426967	0.011482	0.564203
RP11-218F4.1	ENSG00000260019	0.361879	-0.0729439	0.875177	0.98768
LINC00238	ENSG00000196553	0.361812	-0.306795	0.636115	0.962279
CD34	ENSG00000174059	0.361686	0.545024	0.0170716	0.616307
RP4-718P11.1	ENSG00000271426	0.36168	0.666187	0.395822	0.923324
ARMC6	ENSG00000105676	0.361017	0.155833	0.39915	0.923324
MYLPF	ENSG00000180209	0.360669	1.0462	0.000360926	0.181786
TMLHE	ENSG00000185973	0.3605	0.327801	0.121862	0.79839
CTD-2555A7.3	ENSG00000261546	0.360227	-0.34086	0.579756	0.954562
ULK2	ENSG00000083290	0.360125	0.443097	0.105673	0.785259
LSS	ENSG00000160285	0.360083	-0.119728	0.430961	0.925992
NA	ENSG00000286742	0.360048	-1.13294	0.197482	0.847889
AP001046.6	ENSG00000225637	0.359718	-0.105117	0.826306	0.98255
FOXO1	ENSG00000150907	0.359635	0.505199	0.0490762	0.711166
OVOL2	ENSG00000125850	0.35942	-0.120125	0.645074	0.963201
TRABD2B	ENSG00000269113	0.359239	1.20317	0.101288	0.782917
HLF	ENSG00000108924	0.358301	-0.264754	0.32418	0.904521
LINC01006	ENSG00000182648	0.358236	0.142096	0.630775	0.961948
NA	ENSG00000288852	0.358077	2.50324	0.00200645	0.363485
SVEP1	ENSG00000165124	0.357979	0.221026	0.178093	0.841407
C18orf25	ENSG00000152242	0.357195	0.0654396	0.732038	0.973634
CEP104	ENSG00000116198	0.356516	0.392268	0.0232591	0.637784
ZDBF2	ENSG00000204186	0.356362	0.306672	0.267897	0.88374
PSMB8-AS1	ENSG00000204261	0.356354	-0.300761	0.792732	0.979477
LINC01121	ENSG00000205054	0.356182	0.174256	0.712855	0.971022
GREM2	ENSG00000180875	0.356069	1.89767	0.00194559	0.3627
TTYH2	ENSG00000141540	0.355453	0.15921	0.579421	0.954562
CMBL	ENSG00000164237	0.355124	0.60381	0.00228108	0.376364
SEC31B	ENSG00000075826	0.354066	-0.0322841	0.905508	0.991577
ZCCHC24	ENSG00000165424	0.35396	0.392088	0.0263274	0.65046
ARMCX1	ENSG00000126947	0.353517	0.428476	0.0542747	0.719368
AC114730.11	ENSG00000235351	0.353459	0.768064	0.392788	0.923144
OR2V1	ENSG00000185372	0.353438	0.171716	0.666615	0.967419
P2RX5	ENSG00000083454	0.353365	0.58896	0.424447	0.925628
RIMKLBP2	ENSG00000225920	0.353352	0.0422946	0.954662	0.99471
SCAF8	ENSG00000213079	0.353063	-0.00935739	0.958206	0.995428
RP11-767N6.2	ENSG00000234329	0.353025	-0.697253	0.366479	0.917238
RNU6-3P	ENSG00000207041	0.352512	-0.357318	0.624019	0.959939
IPO7	ENSG00000205339	0.352003	0.268491	0.0335232	0.677499
ACSL3	ENSG00000123983	0.351963	-0.0458163	0.788914	0.979079
SCAI	ENSG00000173611	0.351804	-0.15115	0.700459	0.96977
COLQ	ENSG00000206561	0.351657	0.439947	0.131789	0.806961
C1orf131	ENSG00000143633	0.351618	0.122967	0.656214	0.965373
GSC	ENSG00000133937	0.351416	-0.335791	0.67362	0.96755
RP11-665C16.5	ENSG00000258455	0.351324	0.21217	0.747049	0.975733
RP11-252A24.5	ENSG00000261170	0.350268	0.801548	0.301355	0.896344
RAB39B	ENSG00000155961	0.349622	0.292365	0.761027	0.976979
HSPB8	ENSG00000152137	0.349462	0.217677	0.209713	0.854849
MBTPS2	ENSG00000012174	0.349388	0.391901	0.247586	0.874647
ZNF302	ENSG00000089335	0.34936	0.012353	0.951614	0.994449
TTL	ENSG00000114999	0.348959	0.386486	0.0429751	0.70006
CTC-490G23.2	ENSG00000231412	0.348837	1.27818	0.0853344	0.759067
WDR3	ENSG00000065183	0.348832	0.542687	0.0285436	0.66325
TBC1D1	ENSG00000065882	0.348699	0.197365	0.315533	0.901846
JMJD7	ENSG00000243789	0.348232	1.85835	0.0198098	0.631209
SIRPG	ENSG00000089012	0.347956	-0.109491	0.887864	0.989536
EXOSC7	ENSG00000075914	0.347753	0.163783	0.517172	0.9445
MB	ENSG00000198125	0.347674	-0.0617529	0.802859	0.979823
PREPL	ENSG00000138078	0.347249	0.118471	0.440951	0.928137
RP11-713P17.3	ENSG00000204241	0.347067	-0.635754	0.337116	0.908489
PATZ1	ENSG00000100105	0.346713	0.124375	0.394478	0.923324
SLC9A7	ENSG00000065923	0.346565	-0.215168	0.42131	0.925628
NIFKP1	ENSG00000214434	0.346529	-0.191927	0.693529	0.968882
TMEM8B	ENSG00000137103	0.346507	0.127791	0.47246	0.939036
MXI1	ENSG00000119950	0.345974	-0.130373	0.481898	0.940499
KAZALD1	ENSG00000107821	0.345951	0.48434	0.183972	0.843716
RPA2	ENSG00000117748	0.345728	0.340727	0.105133	0.784613
IKZF2	ENSG00000030419	0.34501	0.0154815	0.938896	0.993565
DDIT4L	ENSG00000145358	0.344813	0.876572	0.00313587	0.409416
SLC1A4	ENSG00000115902	0.344264	0.273408	0.178913	0.841407
PVRIG	ENSG00000213413	0.343405	-0.417139	0.53682	0.947737
FXR2	ENSG00000129245	0.34338	0.348617	0.0332552	0.677499
YY1AP1	ENSG00000163374	0.343301	0.0293874	0.858154	0.986875
KBTBD4	ENSG00000123444	0.343141	0.460773	0.533526	0.94765
CTC-265N9.1	ENSG00000253591	0.343081	0.119996	0.830599	0.983723
SLC29A2	ENSG00000174669	0.343059	-0.0428861	0.821726	0.982056
NPY4R	ENSG00000204174	0.34257	1.4181	0.0315766	0.675703
CATSPERD	ENSG00000174898	0.342562	0.227077	0.688289	0.968519
USP54	ENSG00000166348	0.342351	0.0588031	0.732628	0.973634
FAM217B	ENSG00000196227	0.341969	0.286466	0.334655	0.907822
TMED1	ENSG00000099203	0.341729	0.206636	0.654027	0.964643
MALT1	ENSG00000172175	0.341661	0.0850051	0.709565	0.970394
FAM49A	ENSG00000197872	0.34103	0.104979	0.70537	0.96977
NA	ENSG00000287109	0.340811	-0.44303	0.45388	0.931727
CST1	ENSG00000170373	0.340801	0.773223	0.22711	0.862828
OR6Y1	ENSG00000197532	0.340742	-0.16196	0.782727	0.978893
LINC01353	ENSG00000231507	0.340312	0.0364501	0.954862	0.99471
STXBP5-AS1	ENSG00000233452	0.340074	-0.323598	0.674063	0.967584
DUOX2	ENSG00000140279	0.340001	0.872509	0.204122	0.851963
RP11-419C19.1	ENSG00000249053	0.3399	0.11478	0.695335	0.969257
GPR55	ENSG00000135898	0.339888	-0.460857	0.520799	0.946231
SHANK2-AS1	ENSG00000226627	0.339884	0.365735	0.515438	0.944094
IGDCC4	ENSG00000103742	0.33938	0.101618	0.616474	0.959428
C5orf56	ENSG00000197536	0.339307	0.468039	0.197451	0.847889
AC114271.2	ENSG00000274425	0.338775	0.724672	0.14629	0.820587
PBRM1	ENSG00000163939	0.338416	0.0374602	0.802399	0.979823
TXNL1	ENSG00000091164	0.338254	0.079383	0.625614	0.960143
NRADDP	ENSG00000236409	0.337951	1.65939	0.0470499	0.708341
STX17	ENSG00000136874	0.337458	-0.261713	0.160566	0.829083
AP1S2	ENSG00000182287	0.337413	0.106738	0.533762	0.94765
ICE1	ENSG00000164151	0.337238	0.224773	0.0822795	0.754806
CFAP126	ENSG00000188931	0.336534	0.0808404	0.778346	0.978256
NA	ENSG00000288961	0.33568	0.629357	0.471242	0.939036
LYSMD4	ENSG00000183060	0.335122	-0.0381642	0.910084	0.992147
ARHGAP5-AS1	ENSG00000258655	0.334818	0.638567	0.511113	0.943393
RAB33A	ENSG00000134594	0.334751	0.738451	0.519173	0.945481
RSF1	ENSG00000048649	0.33454	0.0480146	0.820289	0.981869
CH17-472G23.2	ENSG00000223804	0.333804	0.85323	0.407069	0.923324
RP11-123K19.1	ENSG00000224842	0.333781	0.407116	0.411846	0.924593
CLDN18	ENSG00000066405	0.33344	-0.14575	0.759641	0.976979
C10orf55	ENSG00000222047	0.333439	-0.554369	0.5526	0.949067
MYBPC2	ENSG00000086967	0.333223	1.08618	0.00158598	0.32817
AC009961.3	ENSG00000226266	0.333024	-1.20279	0.187787	0.844745
DTNA	ENSG00000134769	0.332742	0.176154	0.168589	0.835926
PRKCA	ENSG00000154229	0.332336	0.31901	0.168979	0.836362
RP11-213G2.3	ENSG00000165121	0.33209	0.376634	0.466395	0.937162
NA	ENSG00000289881	0.331976	0.619039	0.228058	0.862828
TSPAN2	ENSG00000134198	0.331832	0.0636321	0.932385	0.993408
LINC01443	ENSG00000266554	0.331474	-0.282562	0.628425	0.96098
LCMT2	ENSG00000168806	0.331064	0.277942	0.437109	0.927049
PDS5B	ENSG00000083642	0.330899	-0.0376821	0.885101	0.989077
NPAP1	ENSG00000185823	0.330814	0.760212	0.13712	0.811898
PYDC1	ENSG00000169900	0.330637	1.49123	0.050624	0.713855
RP11-164J13.1	ENSG00000258461	0.32977	1.21268	0.0760417	0.744542
PCDHB12	ENSG00000120328	0.329696	1.37163	0.0934733	0.769589
SYNJ2BP	ENSG00000213463	0.329651	0.0321909	0.832872	0.984049
AP001505.10	ENSG00000276529	0.329216	-0.355068	0.763472	0.977039
CTD-2147F2.2	ENSG00000259664	0.32856	0.634363	0.369863	0.919024
RP11-399H11.3	ENSG00000227958	0.328264	0.38361	0.44634	0.928907
TONSL-AS1	ENSG00000232600	0.32798	0.061463	0.939653	0.993565
TBX3	ENSG00000135111	0.327797	0.697076	0.216293	0.860092
RP11-359P5.1	ENSG00000249996	0.327688	-0.59992	0.387641	0.923144
SLC19A2	ENSG00000117479	0.327687	-0.106045	0.633306	0.962262
TCAF1	ENSG00000198420	0.327499	0.263265	0.256752	0.880683
PSMG3-AS1	ENSG00000230487	0.326442	0.734565	0.126168	0.80159
PCED1B	ENSG00000179715	0.326023	0.653454	0.205415	0.852966
ERI1	ENSG00000104626	0.325998	-0.049225	0.910368	0.992147
DNTTIP1	ENSG00000101457	0.325823	0.183654	0.260233	0.881074
SLC47A1	ENSG00000142494	0.325542	0.051593	0.858959	0.986875
PPP1R14BP5	ENSG00000213133	0.325522	1.51092	0.0462574	0.70583
RAP2A	ENSG00000125249	0.324572	0.306391	0.158113	0.82752
NLRP12	ENSG00000142405	0.324312	0.46343	0.544431	0.948046
GUSBP5	ENSG00000236296	0.324206	0.873472	0.288397	0.892073
CCDC113	ENSG00000103021	0.324007	0.43975	0.270424	0.885774
GLTSCR1L	ENSG00000112624	0.323831	0.162739	0.427356	0.925628
RP11-434H6.7	ENSG00000273437	0.323613	0.329835	0.772545	0.977362
BNIP3P30	ENSG00000268079	0.323072	-0.896593	0.261196	0.881314
KIR3DX1	ENSG00000104970	0.323062	0.142505	0.742776	0.975659
NDUFV2	ENSG00000178127	0.322968	0.230558	0.819949	0.981869
AC004461.4	ENSG00000237347	0.322796	0.627187	0.382394	0.921062
DCAF13P3	ENSG00000259378	0.322457	0.134166	0.842795	0.985421
MIR590	ENSG00000207741	0.322307	0.119481	0.879996	0.988837
SLC25A20	ENSG00000178537	0.321824	0.481637	0.104498	0.784613
EPO	ENSG00000130427	0.321777	0.106469	0.878156	0.988395
PGM1	ENSG00000079739	0.3217	0.236077	0.0270175	0.651053
REXO1L8P	ENSG00000270971	0.321567	1.18267	0.0819386	0.754608
ANKRD34A	ENSG00000272031	0.321475	0.527194	0.399277	0.923324
CYBRD1	ENSG00000071967	0.321424	0.107976	0.558095	0.951506
Y_RNA	ENSG00000252965	0.321212	0.208392	0.759741	0.976979
RP1-199J3.6	ENSG00000279170	0.321198	-0.291916	0.642888	0.963102
HCP5B	ENSG00000281831	0.321027	-0.57678	0.357779	0.915449
RP11-53L24.2	ENSG00000283457	0.320737	-0.130549	0.789632	0.979079
ZNF532	ENSG00000074657	0.319992	0.144903	0.359656	0.915705
CTB-25B13.12	ENSG00000267317	0.319866	1.98916	0.0782012	0.745657
IMPA2	ENSG00000141401	0.319743	-0.0992506	0.578746	0.954551
SRFBP1	ENSG00000151304	0.31942	0.295294	0.587974	0.955525
SHCBP1L	ENSG00000157060	0.319111	0.85037	0.12725	0.802731
AC010240.2	ENSG00000235253	0.319054	1.00762	0.204001	0.851963
CTD-3194G12.2	ENSG00000275613	0.319	0.723463	0.0962885	0.775764
TAGLN3	ENSG00000144834	0.318493	-0.11264	0.884477	0.989074
FLJ37035	ENSG00000224023	0.318414	-0.667142	0.337734	0.908489
HTATSF1P2	ENSG00000271361	0.318399	0.71393	0.505204	0.942117
BRWD3	ENSG00000165288	0.31833	-0.183867	0.516904	0.944368
RP11-554D15.1	ENSG00000223786	0.318324	1.49888	0.0546818	0.720965
ZNF354B	ENSG00000178338	0.318168	-0.338023	0.503058	0.941064
SPPL2A	ENSG00000138600	0.318136	0.149716	0.307432	0.899242
ATP8B1	ENSG00000081923	0.318054	0.379087	0.178897	0.841407
RP11-646J21.4	ENSG00000254619	0.317957	0.112159	0.792351	0.979477
ENAM	ENSG00000132464	0.317832	0.182709	0.607149	0.958499
RP11-177A2.5	ENSG00000232750	0.317625	0.173261	0.779431	0.978256
AC012354.8	ENSG00000231848	0.31749	0.494061	0.431751	0.926259
FTH1P23	ENSG00000242960	0.317207	1.27956	0.0266716	0.650565
AKAP6	ENSG00000151320	0.3172	0.185037	0.197049	0.847622
STAM	ENSG00000136738	0.317136	0.166459	0.552362	0.949067
RP11-521D12.2	ENSG00000244260	0.316743	0.588942	0.216663	0.860092
RP11-894J14.2	ENSG00000279144	0.31674	0.0259528	0.971373	0.996455
CTD-2561B21.10	ENSG00000262098	0.316698	0.433205	0.402833	0.923324
RP4-758J18.10	ENSG00000225285	0.316354	0.311898	0.522764	0.946231
C9orf3	ENSG00000148120	0.316196	-0.0966697	0.535106	0.947723
DDX3P2	ENSG00000230986	0.316099	0.603275	0.414079	0.925625
CTD-2651B20.7	ENSG00000259932	0.315806	-0.683833	0.359092	0.915645
NA	ENSG00000286886	0.315654	-0.0612735	0.860796	0.986917
MICAL3	ENSG00000243156	0.315607	0.213916	0.236467	0.867785
OPA3	ENSG00000125741	0.314797	0.48069	0.00704181	0.532809
PLA2G15	ENSG00000103066	0.314332	0.0271342	0.873768	0.987556
RP11-654A16.3	ENSG00000259475	0.314312	-0.123594	0.875825	0.987824
PRSS44	ENSG00000226074	0.314023	-0.0886277	0.889569	0.98981
ROBO4	ENSG00000154133	0.312361	-0.0323682	0.866562	0.986917
PTAR1	ENSG00000188647	0.312219	0.104971	0.530182	0.947578
SLX4IP	ENSG00000149346	0.31209	-0.0897722	0.845347	0.985565
FNIP1	ENSG00000217128	0.312062	0.152778	0.387931	0.923144
ARG2	ENSG00000081181	0.311928	0.360193	0.419201	0.925628
VLDLR	ENSG00000147852	0.311575	0.344772	0.0689994	0.739737
SDR39U1	ENSG00000100445	0.311106	0.579987	0.17081	0.837435
NFASC	ENSG00000163531	0.311106	-0.00473106	0.984159	0.997107
NF2	ENSG00000186575	0.310967	0.157164	0.375944	0.919586
RP11-330O11.3	ENSG00000272914	0.310949	1.32784	0.0927047	0.768946
THAP12P9	ENSG00000248320	0.310548	0.0478005	0.929815	0.99327
RGPD2	ENSG00000185304	0.310539	0.971487	0.234414	0.866235
RP11-783K16.13	ENSG00000257086	0.310153	2.49585	0.00893704	0.53713
RP11-676J12.7	ENSG00000262003	0.309842	-0.205067	0.735757	0.973651
DHX29	ENSG00000067248	0.309721	0.264923	0.155768	0.827456
RP11-406A20.1	ENSG00000237626	0.309709	-0.343016	0.575947	0.954551
USP34	ENSG00000115464	0.309328	-0.0451546	0.770912	0.977301
RP11-74E22.6	ENSG00000272911	0.3093	-0.395915	0.652649	0.964268
RP11-2J18.1	ENSG00000218596	0.309245	0.412998	0.499451	0.941064
CALCOCO2	ENSG00000136436	0.309233	0.222352	0.0884587	0.762436
CTD-2006M22.2	ENSG00000278934	0.309206	0.453247	0.598992	0.957425
DYSF	ENSG00000135636	0.309197	0.425821	0.0723452	0.74334
SPA17	ENSG00000064199	0.309052	1.49055	0.0808676	0.750826
FEM1A	ENSG00000141965	0.308657	0.255487	0.406445	0.923324
EBF1	ENSG00000164330	0.308509	0.41499	0.232888	0.865255
NA	ENSG00000284430	0.308435	0.00145616	0.997369	0.999416
SLC25A40	ENSG00000075303	0.308136	-0.131971	0.831935	0.983964
LYL1	ENSG00000104903	0.307856	0.66562	0.0346588	0.683063
LINC00664	ENSG00000268658	0.307761	0.149335	0.848732	0.98579
CTD-2026D20.2	ENSG00000253347	0.307697	-0.88775	0.346827	0.910762
EIF1B-AS1	ENSG00000280739	0.307115	0.345882	0.480531	0.939521
PRADC1	ENSG00000135617	0.306991	-0.0500557	0.790153	0.979079
PTCHD1	ENSG00000165186	0.306653	1.51428	0.0617674	0.733507
RNU6-37P	ENSG00000199562	0.306523	0.586219	0.417134	0.925628
PRR12	ENSG00000126464	0.306394	0.283397	0.0257839	0.644645
FBXO25	ENSG00000147364	0.306183	-0.0959051	0.700211	0.96977
RP11-927P21.4	ENSG00000265982	0.305925	0.861882	0.218944	0.861221
LILRA2	ENSG00000239998	0.305846	0.351738	0.20325	0.851963
APOBEC2	ENSG00000124701	0.305805	0.602658	0.0300013	0.669924
RPL32P3	ENSG00000251474	0.305316	0.356777	0.245569	0.874114
ARL11	ENSG00000152213	0.30518	0.410385	0.644025	0.963146
OR11A1	ENSG00000204694	0.304965	-0.0897628	0.890129	0.989841
RGS5	ENSG00000143248	0.304681	0.0688639	0.663354	0.966589
HSPG2	ENSG00000142798	0.304612	0.219658	0.0893207	0.762896
RP11-195E2.1	ENSG00000230847	0.304284	0.323182	0.687688	0.968519
DNAH12	ENSG00000174844	0.303699	0.646093	0.224035	0.862289
CCDC74B	ENSG00000152076	0.30279	0.699293	0.412263	0.925023
ARSI	ENSG00000183876	0.302323	0.62254	0.131671	0.806961
AGTR1	ENSG00000144891	0.301862	0.755274	0.109134	0.7894
HCG27	ENSG00000206344	0.301858	-0.131939	0.892297	0.9904
CST2	ENSG00000170369	0.301516	1.77601	0.0162276	0.608197
CEP350	ENSG00000135837	0.301222	-0.016875	0.921215	0.992593
RP11-410L14.1	ENSG00000253180	0.30111	0.566991	0.324324	0.904521
MACROD1	ENSG00000133315	0.300805	0.112862	0.417493	0.925628
PCDHA13	ENSG00000239389	0.300661	0.956475	0.193713	0.846921
AC073333.8	ENSG00000235837	0.300651	-0.0862827	0.905562	0.991577
SMURF1	ENSG00000198742	0.300379	0.187087	0.363765	0.916194
AC097724.3	ENSG00000226833	0.300054	-0.28771	0.711649	0.970997
GCM1	ENSG00000137270	0.299855	1.66617	0.0104945	0.552819
RN7SL250P	ENSG00000244107	0.299446	-0.0517247	0.936257	0.993565
FADD	ENSG00000168040	0.299311	0.913822	0.230774	0.864682
RP11-214K3.20	ENSG00000269938	0.299302	0.70081	0.310003	0.90018
UBQLN2	ENSG00000188021	0.299168	0.018442	0.923834	0.992593
RP11-973H7.1	ENSG00000260302	0.299154	0.467848	0.503321	0.941064
NOD2	ENSG00000167207	0.299121	0.317914	0.339093	0.90871
MIR193BHG	ENSG00000262454	0.299111	-0.0192252	0.935973	0.993565
APCDD1L	ENSG00000198768	0.29899	-0.0296464	0.954602	0.99471
LRRC37A5P	ENSG00000204173	0.298984	0.635746	0.377886	0.91998
KIF13B	ENSG00000197892	0.298942	0.248021	0.213729	0.857101
JADE3	ENSG00000102221	0.298765	0.964805	0.142767	0.817956
KB-1980E6.3	ENSG00000253633	0.298525	0.319674	0.477205	0.939521
MBNL1-AS1	ENSG00000229619	0.298343	0.36987	0.0613041	0.733507
YPEL2	ENSG00000175155	0.297835	0.0185843	0.926408	0.993059
SLC6A9	ENSG00000196517	0.297719	0.110555	0.610352	0.958621
CYB5B	ENSG00000103018	0.297541	-0.0466605	0.77589	0.977973
AMPD3	ENSG00000133805	0.29723	-0.0328586	0.901011	0.991577
PKIA	ENSG00000171033	0.297045	0.135701	0.244305	0.873321
MAMSTR	ENSG00000176909	0.296593	0.13266	0.407411	0.923324
GIMAP2	ENSG00000106560	0.296013	1.45269	0.00929544	0.537954
ELP3	ENSG00000134014	0.295894	0.311218	0.203651	0.851963
CCDC69	ENSG00000198624	0.29492	0.260512	0.123757	0.800392
LINC01285	ENSG00000203650	0.294679	-0.0266811	0.97781	0.996759
TNKS2-AS1	ENSG00000228701	0.294391	1.06689	0.250897	0.877023
RP11-40C11.2	ENSG00000231132	0.294218	0.850902	0.216881	0.860092
DPP9-AS1	ENSG00000205790	0.293662	0.310904	0.641785	0.962737
RP11-1055B8.1	ENSG00000279692	0.293499	0.805455	0.262013	0.881721
FTCDNL1	ENSG00000226124	0.293436	-0.224649	0.644024	0.963146
AC008850.3	ENSG00000227836	0.293215	0.853178	0.220358	0.861778
COMMD3	ENSG00000148444	0.293097	0.531625	0.0960897	0.775764
PKN2	ENSG00000065243	0.29275	0.381672	0.0455706	0.702247
CTRB2	ENSG00000168928	0.292433	1.82475	0.0477863	0.708352
RP11-511B23.2	ENSG00000257322	0.292413	0.572266	0.498409	0.941064
RP11-478J18.2	ENSG00000274895	0.292071	-0.338647	0.438487	0.927498
NA	ENSG00000289192	0.291954	-0.437113	0.542957	0.947929
PLCD3	ENSG00000161714	0.291937	0.197669	0.121475	0.79754
CLK4	ENSG00000113240	0.291936	-0.0850489	0.761681	0.976979
NANOS3	ENSG00000187556	0.291702	0.480577	0.574507	0.954551
NA	ENSG00000286215	0.291372	-0.10161	0.809303	0.981327
RP11-369K17.1	ENSG00000253619	0.291319	0.430106	0.568087	0.954551
CD93	ENSG00000125810	0.291207	0.310186	0.0225709	0.635196
LINC01225	ENSG00000260386	0.29109	0.830891	0.373482	0.919586
CES3	ENSG00000172828	0.290471	0.0572015	0.825862	0.982506
PACRGL	ENSG00000163138	0.290321	0.908183	0.0343673	0.68032
SPAG9	ENSG00000008294	0.289756	0.225243	0.164468	0.830685
KLHDC2	ENSG00000165516	0.289337	-0.0793794	0.692932	0.968519
CDH13	ENSG00000140945	0.288591	0.0507928	0.752385	0.97625
SIRT2	ENSG00000068903	0.288074	0.0427157	0.761236	0.976979
RP11-71E19.2	ENSG00000251448	0.287883	0.786306	0.257378	0.880725
RP11-243M5.2	ENSG00000280200	0.287715	0.0859174	0.897743	0.990879
PHYH	ENSG00000107537	0.287601	0.297557	0.0912952	0.76862
AC005387.3	ENSG00000268938	0.287461	0.697447	0.440844	0.928137
RP11-45A17.2	ENSG00000277959	0.287172	-0.014688	0.987637	0.997938
GTF2IP14	ENSG00000226002	0.286589	0.617998	0.482349	0.940585
AGGF1P10	ENSG00000282968	0.285997	0.613198	0.261431	0.881314
RBSN	ENSG00000131381	0.285836	0.0464929	0.848504	0.98579
USP12-AS2	ENSG00000230641	0.285603	0.447999	0.535538	0.947723
UBN2	ENSG00000157741	0.285435	0.139922	0.428744	0.925883
PVALB	ENSG00000100362	0.285206	2.1344	0.0136118	0.592091
PRSS12	ENSG00000164099	0.285043	-0.761698	0.419624	0.925628
REV3L	ENSG00000009413	0.284978	0.110062	0.573365	0.954551
LINC00632	ENSG00000203930	0.28464	0.387007	0.673703	0.96755
CRHBP	ENSG00000145708	0.284186	0.124556	0.876016	0.987836
RP11-58A11.2	ENSG00000229519	0.284035	0.0626429	0.936538	0.993565
RP11-634H22.1	ENSG00000273391	0.283507	1.47207	0.162219	0.830408
FAM131C	ENSG00000185519	0.283494	-1.11619	0.210882	0.856203
IRF2	ENSG00000168310	0.283246	0.0632631	0.746657	0.975733
PJA2	ENSG00000198961	0.283026	0.0945349	0.471738	0.939036
RNF34	ENSG00000170633	0.282465	0.318176	0.116506	0.793655
AL035610.1	ENSG00000232079	0.282327	0.24858	0.718125	0.972339
RP11-1149O23.3	ENSG00000246582	0.282262	0.0715497	0.948849	0.993962
SYNJ2	ENSG00000078269	0.281977	0.250016	0.295774	0.895879
RP11-346C20.3	ENSG00000271009	0.281916	0.027104	0.971383	0.996455
RP11-541G9.1	ENSG00000258131	0.281293	0.0649621	0.886346	0.989487
ZNF775	ENSG00000196456	0.281039	0.360356	0.336677	0.908489
ADGRA2	ENSG00000020181	0.280957	0.365298	0.277217	0.88785
RN7SL600P	ENSG00000274963	0.280896	1.00292	0.297442	0.895879
TRIM33	ENSG00000197323	0.280228	0.0781677	0.693379	0.968814
ELK1	ENSG00000126767	0.279978	0.260104	0.178746	0.841407
MCM3AP	ENSG00000160294	0.279913	0.0520049	0.819524	0.981869
TMEM86B	ENSG00000180089	0.279666	0.740537	0.296862	0.895879
RP1-102K2.9	ENSG00000279699	0.279198	-0.0462523	0.933685	0.993493
TSHR	ENSG00000165409	0.2788	0.593053	0.364544	0.916739
HIST1H2BI	ENSG00000278588	0.278098	1.1468	0.162347	0.830408
NA	ENSG00000289071	0.278053	-0.0159538	0.980473	0.996759
NAA30	ENSG00000139977	0.277851	-0.00588577	0.975929	0.996519
XXbac-BPG299F13.17	ENSG00000272501	0.277053	0.770043	0.0979388	0.779735
NA	ENSG00000285413	0.276903	0.669143	0.321949	0.904032
TMEM132B	ENSG00000139364	0.276849	-0.00201929	0.997814	0.999416
CNTD1	ENSG00000176563	0.276598	0.949471	0.273113	0.887167
AC005062.2	ENSG00000243004	0.276435	-0.132362	0.797428	0.979816
LAX1	ENSG00000122188	0.276426	0.210365	0.801121	0.979816
ACADM	ENSG00000117054	0.275875	0.138278	0.290354	0.892673
AC006160.5	ENSG00000249502	0.275783	1.16223	0.188062	0.845188
FAM78A	ENSG00000126882	0.275605	0.174807	0.2362	0.867785
COX14	ENSG00000178449	0.275487	0.0136407	0.939714	0.993565
BPIFB6	ENSG00000167104	0.275083	0.00935606	0.982972	0.996874
RNA5-8S5	ENSG00000278189	0.274955	0.216957	0.733488	0.973651
KB-1043D8.6	ENSG00000254224	0.274542	0.837451	0.161006	0.829861
FAM170A	ENSG00000164334	0.274514	-0.405363	0.506367	0.942225
SCAMP1-AS1	ENSG00000245556	0.274459	1.49621	0.0315783	0.675703
FAM111A	ENSG00000166801	0.274411	0.0905894	0.694417	0.96918
USP38	ENSG00000170185	0.273848	0.0360657	0.85416	0.985938
ICOSLG	ENSG00000160223	0.273699	1.489	0.0792736	0.747178
GBP6	ENSG00000183347	0.273575	0.357672	0.5016	0.941064
Y_RNA	ENSG00000200201	0.273494	0.0698306	0.923833	0.992593
BAIAP2L2	ENSG00000128298	0.273177	0.321249	0.148031	0.821688
EMC8	ENSG00000131148	0.273118	-0.0719072	0.76121	0.976979
KIAA1586	ENSG00000168116	0.273095	0.382799	0.57849	0.954551
ETS1	ENSG00000134954	0.273022	0.396879	0.0419429	0.695589
THUMPD3	ENSG00000134077	0.272935	0.490824	0.0528513	0.715037
TTC33	ENSG00000113638	0.272801	0.134951	0.716693	0.971852
BLACE	ENSG00000204960	0.272515	0.335918	0.27827	0.88785
FCGR1A	ENSG00000150337	0.272288	0.00993136	0.962222	0.995785
MIGA1	ENSG00000180488	0.272204	-0.205533	0.492883	0.941064
LINC00641	ENSG00000258441	0.272059	0.64657	0.0429679	0.70006
THRB-IT1	ENSG00000224822	0.272009	-0.0959823	0.878437	0.988441
USP27X	ENSG00000273820	0.271831	0.0361746	0.968829	0.996455
PSMC1	ENSG00000100764	0.27169	-0.115629	0.52583	0.946856
RP11-144I2.1	ENSG00000279029	0.271465	0.694041	0.45021	0.931024
AC004471.9	ENSG00000223461	0.271319	1.66143	0.0188405	0.627486
HOMER2	ENSG00000103942	0.270925	0.135931	0.437212	0.927093
NA	ENSG00000284623	0.270242	-0.298327	0.553139	0.949197
RPL5P30	ENSG00000243431	0.270213	-0.564282	0.489807	0.941064
VGF	ENSG00000128564	0.269745	0.572255	0.488189	0.941064
WBP1L	ENSG00000166272	0.269507	-0.0636502	0.648983	0.963772
API5	ENSG00000166181	0.268983	0.153583	0.399528	0.923324
RP5-1157M23.2	ENSG00000243224	0.268924	0.436963	0.635101	0.962279
GNA14	ENSG00000156049	0.267885	0.516133	0.475952	0.939521
KCNK16	ENSG00000095981	0.267806	0.0647335	0.867849	0.986917
MED9	ENSG00000141026	0.267665	0.157896	0.557118	0.951391
TSPAN8	ENSG00000127324	0.267613	-1.09143	0.0776653	0.74548
VEZT	ENSG00000028203	0.267184	0.236044	0.271505	0.886862
HIBADH	ENSG00000106049	0.267166	0.0474556	0.78237	0.978893
SPATA2L	ENSG00000158792	0.267016	0.0770253	0.853529	0.985938
KLHL25	ENSG00000183655	0.266878	0.255258	0.203001	0.851963
STAU2-AS1	ENSG00000253302	0.266491	0.516664	0.447538	0.929639
CTC-254B4.1	ENSG00000251027	0.265602	-0.419647	0.579831	0.954562
CHTF8	ENSG00000168802	0.265247	1.8768	0.0337644	0.677499
MIR604	ENSG00000207612	0.265097	1.10915	0.136984	0.811898
TGFBRAP1	ENSG00000135966	0.264663	-0.117696	0.501988	0.941064
NAA15	ENSG00000164134	0.264581	0.0354284	0.843667	0.985565
AC093627.11	ENSG00000239715	0.264506	0.0296337	0.956905	0.995083
CDH2	ENSG00000170558	0.264212	0.166986	0.429751	0.925992
XPO4	ENSG00000132953	0.263606	-0.36519	0.105195	0.784613
RP11-309L24.2	ENSG00000242902	0.26352	0.236458	0.794652	0.979713
C4BPAP2	ENSG00000232621	0.263157	0.457331	0.279073	0.88804
RN7SL689P	ENSG00000263432	0.262474	0.379339	0.569091	0.954551
SAP130	ENSG00000136715	0.261328	0.0404214	0.808507	0.981327
CHAMP1	ENSG00000198824	0.261191	0.330736	0.11303	0.792702
FBXO28	ENSG00000143756	0.261152	0.00507416	0.975009	0.996466
ZFYVE1	ENSG00000165861	0.260981	0.144642	0.524648	0.946326
AC024560.2	ENSG00000236833	0.260929	0.75102	0.353115	0.914037
RP11-554D14.4	ENSG00000257951	0.260855	-0.571106	0.429148	0.925992
OR1A1	ENSG00000172146	0.260713	0.4541	0.338705	0.908489
RP11-960L18.1	ENSG00000261218	0.26055	0.294377	0.629858	0.961423
COL9A3	ENSG00000092758	0.260245	0.0567206	0.92011	0.992593
PLCB4	ENSG00000101333	0.259591	0.0056629	0.985371	0.997289
KCNQ4	ENSG00000117013	0.259521	0.161002	0.772196	0.977324
MMD2	ENSG00000136297	0.258939	0.0296038	0.953514	0.994582
RPS6KL1	ENSG00000198208	0.258514	0.237528	0.246258	0.874114
CTD-2325M2.1	ENSG00000267939	0.258087	0.994881	0.230523	0.864682
AC005498.3	ENSG00000267421	0.257941	0.475151	0.664223	0.967054
BCL9	ENSG00000116128	0.2579	0.196014	0.28472	0.889807
NA	ENSG00000289272	0.257813	0.61847	0.505479	0.942158
RP11-226M10.3	ENSG00000279281	0.257376	-0.167521	0.802787	0.979823
SALL1P1	ENSG00000227391	0.257355	-0.105532	0.87075	0.987005
RP1-99E18.2	ENSG00000218996	0.257163	0.454565	0.534858	0.947723
SUSD5	ENSG00000173705	0.256371	0.607441	0.227233	0.862828
KANK1	ENSG00000107104	0.256308	0.0519816	0.747383	0.975733
RP11-638L3.4	ENSG00000264104	0.256078	0.391669	0.270431	0.885774
RTP3	ENSG00000163825	0.255611	-0.636328	0.425928	0.925628
WDR86-AS1	ENSG00000243836	0.255523	1.09202	0.0788527	0.746088
NA	ENSG00000284095	0.254955	-0.0839222	0.91367	0.992573
NA	ENSG00000287906	0.254818	-1.02202	0.362476	0.916194
RP11-418I22.3	ENSG00000283003	0.254259	-0.547611	0.295418	0.895879
CNTNAP2	ENSG00000174469	0.254231	-0.798385	0.246404	0.874114
DKK4	ENSG00000104371	0.254027	0.666803	0.456268	0.933242
CACNG7	ENSG00000105605	0.253988	0.0140851	0.974172	0.996466
RNA5S9	ENSG00000201321	0.253727	-0.22687	0.680323	0.968519
AC073343.13	ENSG00000228010	0.253616	0.705815	0.372157	0.919581
SNORD89	ENSG00000212283	0.253217	0.190651	0.82338	0.98247
RP11-283G6.6	ENSG00000278095	0.253187	1.34849	0.0455272	0.702238
CHRM4	ENSG00000180720	0.252718	0.667859	0.497444	0.941064
USF3	ENSG00000176542	0.252321	0.211016	0.152996	0.827456
OR7E28P	ENSG00000251491	0.252136	0.836353	0.158158	0.82752
NUP133	ENSG00000069248	0.251986	0.1541	0.312737	0.900809
TMEM95	ENSG00000182896	0.250855	-0.163875	0.765873	0.977039
RNU6-5P	ENSG00000206965	0.249977	0.105522	0.852477	0.985931
RP11-587D21.1	ENSG00000240036	0.249584	-0.589041	0.391838	0.923144
CTC-344H19.4	ENSG00000268401	0.24954	-0.0970896	0.890468	0.989905
ZNF157	ENSG00000147117	0.249489	-0.055982	0.929898	0.99327
RABEP1	ENSG00000029725	0.249412	0.306782	0.258238	0.880725
CAMK1D	ENSG00000183049	0.249223	0.0811401	0.820848	0.981869
XKR5	ENSG00000275591	0.248956	0.15064	0.836694	0.984642
R3HDM1	ENSG00000048991	0.248911	0.158082	0.397548	0.923324
NA	ENSG00000285533	0.248674	0.243614	0.64142	0.96265
HOXB8	ENSG00000120068	0.248173	1.51146	0.120865	0.797343
NA	ENSG00000289014	0.247916	0.464691	0.544986	0.948046
MTMR6	ENSG00000139505	0.247877	0.346885	0.269224	0.884855
SLC9A4	ENSG00000180251	0.247796	0.313177	0.713627	0.971305
MEIS3P2	ENSG00000188013	0.247399	1.53209	0.0944988	0.77217
MYL12A	ENSG00000101608	0.247063	-0.124471	0.355318	0.915035
RNF111	ENSG00000157450	0.246816	-0.00952219	0.961361	0.995782
ACKR3	ENSG00000144476	0.246223	0.250238	0.491921	0.941064
RP11-61J19.5	ENSG00000260805	0.245797	-0.166432	0.85648	0.986514
RP13-128O4.3	ENSG00000250995	0.245215	-0.677237	0.396294	0.923324
MYL2	ENSG00000111245	0.244992	-0.249965	0.281821	0.888975
TBC1D22B	ENSG00000065491	0.244362	0.276131	0.187162	0.844745
RP11-568N6.1	ENSG00000260101	0.244339	1.65081	0.0382776	0.690705
PSMG1	ENSG00000183527	0.244173	0.0653629	0.771368	0.977301
KCNIP2-AS1	ENSG00000226009	0.243793	0.274791	0.686552	0.968519
RP11-574F21.2	ENSG00000228606	0.243552	0.183183	0.798854	0.979816
CYP3A4	ENSG00000160868	0.243547	0.462211	0.516723	0.944212
RP5-1050E16.1	ENSG00000236507	0.243412	-0.251317	0.541275	0.947845
CREB1	ENSG00000118260	0.243188	-0.0195772	0.920085	0.992593
SCARNA3	ENSG00000252906	0.243056	0.223599	0.788543	0.979079
NA	ENSG00000289220	0.243036	0.054211	0.87392	0.987556
GOLGA6L2	ENSG00000174450	0.243027	0.427573	0.506159	0.942225
MAML2	ENSG00000184384	0.242854	0.0885225	0.744865	0.975733
CTD-2515A14.1	ENSG00000261669	0.242755	0.021555	0.979167	0.996759
MAMLD1	ENSG00000013619	0.242717	0.0665904	0.844762	0.985565
RP11-288L9.1	ENSG00000233975	0.242711	0.18309	0.732324	0.973634
RP4-742J24.2	ENSG00000236526	0.242629	0.163094	0.847565	0.98565
ITGB1BP2	ENSG00000147166	0.242628	-0.194629	0.604226	0.958289
PRDM6	ENSG00000061455	0.24207	0.868141	0.299299	0.895879
IGSF11	ENSG00000144847	0.241936	-0.226384	0.699058	0.969707
SCAND2P	ENSG00000176700	0.24182	0.944348	0.273843	0.887167
GSTM2	ENSG00000213366	0.2418	0.115265	0.491952	0.941064
ZNF92	ENSG00000146757	0.241651	0.226235	0.677774	0.968519
CTC-379B2.4	ENSG00000267557	0.241631	0.399356	0.535881	0.947737
GUSBP9	ENSG00000215630	0.241463	-0.633826	0.430811	0.925992
WBP1	ENSG00000239779	0.241344	0.2569	0.367576	0.917788
AC093382.1	ENSG00000226276	0.241091	-0.706585	0.241491	0.87207
MOAP1	ENSG00000165943	0.240823	0.21399	0.233114	0.865255
CTD-2538C1.2	ENSG00000267475	0.240795	-0.660429	0.489099	0.941064
ISLR	ENSG00000129009	0.240429	0.48194	0.101682	0.783478
FAM92A1P2	ENSG00000230219	0.24013	-0.179095	0.688537	0.968519
ACAD11	ENSG00000240303	0.239961	0.102807	0.89891	0.991144
SCARNA5	ENSG00000252010	0.23946	0.0483151	0.848925	0.98579
DMBT1P1	ENSG00000176584	0.239003	-0.139677	0.801682	0.979816
P2RY2	ENSG00000175591	0.238923	0.175081	0.312303	0.900439
SSX2IP	ENSG00000117155	0.237783	0.122222	0.586365	0.955525
CTB-186G2.4	ENSG00000267375	0.237112	0.201571	0.782945	0.978893
NUDT8	ENSG00000167799	0.23711	0.250796	0.427582	0.925628
DIO3	ENSG00000197406	0.236902	-0.19556	0.801208	0.979816
MT-TV	ENSG00000210077	0.236901	-0.348533	0.683552	0.968519
RP4-584D14.5	ENSG00000240449	0.236708	-0.560116	0.524401	0.946313
LIPE	ENSG00000079435	0.236676	0.431265	0.096288	0.775764
CRNKL1	ENSG00000101343	0.236661	0.0645311	0.772505	0.977362
GMDS-AS1	ENSG00000250903	0.236635	-0.0609636	0.830792	0.983758
RNF14	ENSG00000013561	0.236246	0.0221197	0.90784	0.992127
RNVU1-7	ENSG00000206585	0.236226	-0.339199	0.74812	0.975819
RP11-7F17.3	ENSG00000258819	0.235891	0.37828	0.709193	0.970394
PDLIM2	ENSG00000120913	0.23527	0.105969	0.640937	0.962584
ALG14	ENSG00000172339	0.235253	0.585101	0.176891	0.840648
XPNPEP2	ENSG00000122121	0.235228	1.45386	0.0379295	0.688999
HHIP-AS1	ENSG00000248890	0.234904	0.0858922	0.927058	0.99327
C15orf41	ENSG00000186073	0.234686	-0.299922	0.319882	0.903197
NA	ENSG00000289214	0.234353	0.646151	0.441541	0.928137
RNU6-4P	ENSG00000206932	0.234326	-0.758679	0.389354	0.923144
LINC01215	ENSG00000271856	0.234276	-0.933088	0.322694	0.904521
EEA1	ENSG00000102189	0.232802	0.0236558	0.888701	0.989773
AC060834.2	ENSG00000197320	0.23269	-0.0682685	0.88529	0.989229
SHANK3	ENSG00000251322	0.232486	0.412755	0.0750743	0.743722
KLHL2	ENSG00000109466	0.232249	-0.104997	0.735902	0.973651
PLK4	ENSG00000142731	0.232017	0.170102	0.775549	0.977973
KCNJ12	ENSG00000184185	0.231903	0.636342	0.0138338	0.596946
FRMPD3	ENSG00000147234	0.231688	-0.0492928	0.920883	0.992593
RP11-135D11.2	ENSG00000235140	0.231627	0.183209	0.637071	0.962279
GUCY2EP	ENSG00000204529	0.231453	0.587166	0.317898	0.902323
DCAF1	ENSG00000145041	0.230961	-0.0891346	0.652409	0.964268
SFTPD-AS1	ENSG00000273372	0.230598	1.18907	0.195501	0.84752
ZNF25	ENSG00000175395	0.23054	0.0911356	0.623433	0.959939
RP11-455F5.5	ENSG00000261416	0.230449	-0.45896	0.491138	0.941064
CTD-2201E18.5	ENSG00000271788	0.230344	0.449571	0.66469	0.967266
OLFML1	ENSG00000183801	0.229938	-0.515246	0.403907	0.923324
SMARCA5-AS1	ENSG00000245112	0.229495	1.51418	0.0682079	0.73856
RP11-421E14.2	ENSG00000264895	0.22942	0.727959	0.380892	0.921062
RIMS4	ENSG00000101098	0.229356	0.610496	0.154241	0.827456
MPP7	ENSG00000150054	0.229297	0.134889	0.454369	0.931816
RP11-158H5.2	ENSG00000279989	0.229131	0.104368	0.907315	0.992084
RP3-369A17.4	ENSG00000224164	0.229012	-0.732026	0.319899	0.903197
UBE4A	ENSG00000110344	0.228886	-0.012241	0.956475	0.995021
RP11-474B12.1	ENSG00000261369	0.228724	0.562553	0.414821	0.925628
RP4-798P15.3	ENSG00000254154	0.228502	-0.639436	0.444814	0.928907
DNAH2	ENSG00000183914	0.22848	0.419431	0.121143	0.797343
DOK4	ENSG00000125170	0.228127	0.0194252	0.939986	0.993565
C11orf88	ENSG00000183644	0.227795	0.242224	0.69745	0.969707
RP11-579E24.2	ENSG00000253762	0.227162	-0.580598	0.377571	0.919943
DNAJC24	ENSG00000170946	0.226671	0.378214	0.338824	0.908489
RNF31	ENSG00000092098	0.226105	1.82186	0.0498112	0.712978
PLIN5	ENSG00000214456	0.225588	-0.0917899	0.771768	0.977301
NKTR	ENSG00000114857	0.225399	-0.0213309	0.888616	0.989731
TNF	ENSG00000232810	0.225183	0.693759	0.336856	0.908489
TIMM21	ENSG00000075336	0.224874	-0.0497582	0.799264	0.979816
C17orf64	ENSG00000141371	0.224804	-0.715381	0.277674	0.88785
LRRC37A15P	ENSG00000230069	0.224613	-0.658442	0.40931	0.923324
ESRRAP2	ENSG00000235438	0.224456	-0.0812763	0.881406	0.988931
HIST1H2AC	ENSG00000180573	0.223441	-0.0181189	0.901709	0.991577
LINC01602	ENSG00000205293	0.223416	0.0257619	0.979539	0.996759
RP3-510L9.1	ENSG00000247925	0.22311	0.0669232	0.925133	0.992593
SEPHS1P6	ENSG00000213938	0.222953	-1.0147	0.169677	0.836362
CHMP3	ENSG00000115561	0.222798	-0.144117	0.366009	0.917238
ADAM21P1	ENSG00000235812	0.222297	0.380728	0.564254	0.95391
SLC5A2	ENSG00000140675	0.222225	0.585519	0.462346	0.935709
MGC45922	ENSG00000180279	0.222122	0.56325	0.530696	0.94765
KRT14	ENSG00000186847	0.221846	0.0066546	0.991234	0.9986
SNORA11	ENSG00000221164	0.221786	0.0963484	0.902516	0.991577
LRRC30	ENSG00000206422	0.221388	0.388193	0.183593	0.843529
RFC1	ENSG00000035928	0.221232	0.0491072	0.76015	0.976979
FEM1B	ENSG00000169018	0.220247	-0.0435969	0.863022	0.986917
NA	ENSG00000285658	0.219939	0.411966	0.466892	0.937162
NIF3L1	ENSG00000196290	0.219909	0.170158	0.471706	0.939036
NA	ENSG00000285637	0.21988	1.03246	0.0921253	0.768946
LINC01194	ENSG00000248131	0.219848	-0.652077	0.268925	0.884403
HTR7	ENSG00000148680	0.219147	1.05016	0.225605	0.862551
RP11-439E19.7	ENSG00000235021	0.218998	-0.72804	0.164382	0.830558
PEX26	ENSG00000215193	0.218549	0.168694	0.388768	0.923144
GATA3-AS1	ENSG00000197308	0.218395	-0.17164	0.766407	0.977207
PCMTD1	ENSG00000168300	0.218084	-0.042728	0.722311	0.972827
EGFLAM	ENSG00000164318	0.218007	-0.0755216	0.687085	0.968519
RP11-155D18.13	ENSG00000280422	0.217971	-0.233302	0.801738	0.979816
CTB-147N14.6	ENSG00000275719	0.217683	0.955912	0.275515	0.887167
IGKV3-20	ENSG00000239951	0.217508	0.275108	0.718391	0.972339
ARFIP1	ENSG00000164144	0.217242	-0.113631	0.646042	0.963461
LHX2	ENSG00000106689	0.216969	-0.14949	0.774863	0.977955
TTLL3	ENSG00000214021	0.215923	0.420545	0.00609613	0.527459
SPATA32	ENSG00000184361	0.215816	-0.261192	0.67985	0.968519
RP11-651P23.4	ENSG00000224831	0.215589	0.311829	0.695552	0.969257
AGPAT4	ENSG00000026652	0.21526	-0.0376835	0.916754	0.992593
NA	ENSG00000289814	0.214861	1.13196	0.0891609	0.762849
SP4	ENSG00000105866	0.214565	-0.325418	0.393808	0.923144
RP11-4B16.3	ENSG00000275178	0.214199	0.93627	0.143162	0.817956
PCBD2	ENSG00000132570	0.214066	0.250187	0.301859	0.896344
RP11-357N13.6	ENSG00000280392	0.212853	1.41399	0.0693767	0.739737
ZNF136	ENSG00000196646	0.212639	-0.563154	0.20758	0.85364
ROBO2	ENSG00000185008	0.212485	-0.0994338	0.890546	0.989905
RP11-296E23.1	ENSG00000265751	0.211878	1.32028	0.0119409	0.566216
TP53TG1	ENSG00000182165	0.211786	-1.02385	0.232077	0.864682
SYNRG	ENSG00000275066	0.211747	-0.166712	0.291608	0.893584
LINC01300	ENSG00000253595	0.210942	-0.423893	0.456822	0.933448
IDI2	ENSG00000148377	0.210783	0.0646462	0.916296	0.992593
OSBPL8	ENSG00000091039	0.210458	-0.0442787	0.838161	0.984766
NIPSNAP3B	ENSG00000165028	0.210013	-0.0339185	0.896933	0.990879
NA	ENSG00000287512	0.209895	1.10653	0.0811261	0.75195
CSNK1A1	ENSG00000113712	0.209533	-0.164793	0.258515	0.880725
AK3	ENSG00000147853	0.209444	-0.491722	0.0273617	0.653517
GALNT12	ENSG00000119514	0.209095	0.38787	0.350625	0.913442
WSCD1	ENSG00000179314	0.208549	-0.536704	0.160524	0.829083
RPS6KB2	ENSG00000175634	0.208302	-0.081189	0.582247	0.955177
C2orf81	ENSG00000159239	0.208262	-0.974089	0.118281	0.796001
NA	ENSG00000289196	0.208204	1.57301	0.0559184	0.723585
NA	ENSG00000289371	0.208156	-1.38125	0.0586895	0.729751
PLIN1	ENSG00000166819	0.207543	1.31291	0.104602	0.784613
ADGRF5	ENSG00000069122	0.206853	0.311242	0.127171	0.802731
MIEF2	ENSG00000177427	0.206293	-0.0169917	0.921907	0.992593
ZNF100	ENSG00000197020	0.20626	-0.255065	0.611342	0.958712
FTX	ENSG00000230590	0.205897	0.0908096	0.658004	0.965604
USP8	ENSG00000138592	0.205402	0.227019	0.198752	0.850693
NEIL2	ENSG00000154328	0.20495	0.0689356	0.800682	0.979816
FAM133B	ENSG00000234545	0.204097	-0.0713191	0.825941	0.982506
SIGLEC15	ENSG00000197046	0.203956	0.802213	0.30011	0.895879
OPN3	ENSG00000054277	0.203529	0.67959	0.445123	0.928907
ACSS1	ENSG00000154930	0.202925	0.14597	0.335113	0.907822
LIMS2	ENSG00000072163	0.202468	0.0424421	0.877369	0.98811
NA	ENSG00000286116	0.201869	0.0968188	0.877884	0.988144
DIMT1	ENSG00000086189	0.201614	0.29072	0.461708	0.935709
RP11-351M8.1	ENSG00000259649	0.201519	-0.286678	0.672924	0.967419
SLC35E2	ENSG00000215790	0.201023	-0.152145	0.863756	0.986917
CDPF1	ENSG00000205643	0.200819	-0.0326469	0.93246	0.993408
LAIR2	ENSG00000167618	0.200521	-0.205364	0.58834	0.955525
MYH1	ENSG00000109061	0.20043	1.43431	0.0741792	0.74334
UMAD1	ENSG00000219545	0.200392	0.172152	0.611988	0.958792
RP11-332H18.3	ENSG00000266934	0.199832	0.520528	0.459472	0.935247
RP11-762I7.4	ENSG00000257509	0.199616	0.193018	0.848776	0.98579
AC004593.3	ENSG00000235669	0.199539	-0.837615	0.258718	0.880725
RP11-98L5.5	ENSG00000236543	0.199178	0.0145981	0.971204	0.996455
CTD-3193O13.12	ENSG00000214248	0.198794	-0.348858	0.530279	0.947578
DICER1	ENSG00000100697	0.198759	0.196791	0.175894	0.839695
SHPRH	ENSG00000146414	0.198718	-0.085885	0.666289	0.967419
FXYD4	ENSG00000150201	0.198652	0.187156	0.820363	0.981869
EFTUD1P1	ENSG00000259404	0.198465	0.789296	0.310438	0.90018
NA	ENSG00000289537	0.198195	0.104024	0.916301	0.992593
CTD-2272G21.2	ENSG00000250332	0.198143	-0.291034	0.622871	0.959921
KIF9-AS1	ENSG00000227398	0.197531	-0.469287	0.54222	0.947929
DPH6-AS1	ENSG00000248079	0.197335	0.640217	0.409861	0.923324
AGPAT5	ENSG00000155189	0.197057	0.311867	0.349028	0.912895
RPP25L	ENSG00000164967	0.197044	-0.0537268	0.762302	0.976979
ETV3	ENSG00000117036	0.197029	0.129263	0.529359	0.947515
FOXP1-IT1	ENSG00000242094	0.196547	-0.614641	0.471509	0.939036
RP4-784A16.4	ENSG00000232762	0.196484	-0.140772	0.671431	0.967419
NA	ENSG00000288575	0.1963	-0.871921	0.333462	0.907822
DEPDC7	ENSG00000121690	0.195606	0.488875	0.534775	0.947723
ZHX3	ENSG00000174306	0.194665	0.307881	0.127718	0.803912
FAM87B	ENSG00000177757	0.1943	-0.136496	0.855187	0.986089
AC011738.4	ENSG00000231638	0.194252	0.232558	0.681884	0.968519
MRPL35	ENSG00000132313	0.193964	0.237504	0.195805	0.84752
PGM5P3-AS1	ENSG00000277631	0.193678	0.664103	0.368398	0.918284
CDCA3	ENSG00000111665	0.193544	-0.200178	0.754437	0.976633
MIR3609	ENSG00000266019	0.193334	0.243232	0.480257	0.939521
NA	ENSG00000290091	0.192911	0.990667	0.296197	0.895879
RP11-422P24.11	ENSG00000272654	0.19261	0.961198	0.132368	0.807259
DDI2	ENSG00000197312	0.192407	0.0356485	0.816791	0.981629
ATP8B3	ENSG00000130270	0.191849	0.252708	0.698182	0.969707
MTX3	ENSG00000177034	0.191736	0.119	0.67932	0.968519
RFX3	ENSG00000080298	0.191673	-0.313144	0.28102	0.888558
ANKRD18B	ENSG00000230453	0.191609	0.36879	0.606477	0.958499
BTBD9-AS1	ENSG00000226533	0.1915	-0.303005	0.718858	0.972339
FAM228A	ENSG00000186453	0.19034	-0.509691	0.496998	0.941064
TRIM52-AS1	ENSG00000248275	0.190114	-0.132512	0.633688	0.962264
CTD-2260A17.1	ENSG00000248734	0.189993	-0.417219	0.620813	0.959725
FAM153C	ENSG00000204677	0.18998	0.355118	0.542744	0.947929
CTD-3032J10.2	ENSG00000268056	0.189741	-0.633592	0.252967	0.879625
PDE4A	ENSG00000065989	0.189425	0.168119	0.385977	0.923144
ST8SIA3	ENSG00000177511	0.189207	0.235825	0.729541	0.973318
RP11-114G11.5	ENSG00000260653	0.188841	0.910392	0.232725	0.865116
CTC-429P9.5	ENSG00000267904	0.187465	1.53976	0.0795864	0.747495
NA	ENSG00000285420	0.18742	0.314318	0.743076	0.975659
OXNAD1	ENSG00000154814	0.186798	0.041467	0.873909	0.987556
C19orf12	ENSG00000131943	0.186745	0.00682709	0.965583	0.996044
MAST3	ENSG00000099308	0.185649	0.0431363	0.803816	0.980094
FGF14	ENSG00000102466	0.185545	-0.0999872	0.894307	0.990674
NA	ENSG00000286708	0.185322	0.59431	0.351336	0.914028
BMP10	ENSG00000163217	0.184973	0.678944	0.285792	0.890246
RIMKLA	ENSG00000177181	0.184864	0.521413	0.323873	0.904521
TSPAN18	ENSG00000157570	0.184355	0.0589868	0.793384	0.979477
GRIN2A	ENSG00000183454	0.184224	0.356527	0.571225	0.954551
TMEM105	ENSG00000185332	0.184208	0.960838	0.140025	0.815959
TTC9	ENSG00000133985	0.183982	-0.0244091	0.925316	0.992635
RP11-1399P15.1	ENSG00000273445	0.183911	-0.0393647	0.951626	0.994449
LLNLR-304A6.2	ENSG00000275468	0.183763	1.05983	0.0835088	0.756969
NT5DC1	ENSG00000178425	0.183654	0.0478779	0.889264	0.98981
BRINP1	ENSG00000078725	0.18365	0.306592	0.719403	0.972339
APLNR	ENSG00000134817	0.183504	0.381891	0.249347	0.876531
GS1-24F4.2	ENSG00000245857	0.183361	0.613267	0.450946	0.931024
LRRIQ4	ENSG00000188306	0.18332	-0.145205	0.721402	0.972682
OR2A12	ENSG00000221858	0.182643	0.105103	0.763899	0.977039
NA	ENSG00000286194	0.180903	0.0836003	0.93185	0.993408
RP11-431K24.3	ENSG00000227634	0.180396	0.361647	0.557036	0.951391
SHMT1	ENSG00000176974	0.179144	0.297654	0.308057	0.899521
KANK2	ENSG00000197256	0.179049	0.143649	0.341189	0.909606
RP3-468K18.6	ENSG00000270890	0.178808	0.362826	0.650395	0.964043
METTL5	ENSG00000138382	0.178623	0.406077	0.0566022	0.723585
AC017104.6	ENSG00000224376	0.177777	-0.507945	0.643913	0.963146
ASPN	ENSG00000106819	0.177392	0.0837559	0.898089	0.990879
RP11-165F24.3	ENSG00000227155	0.177255	1.09996	0.10972	0.790012
ATAD1	ENSG00000138138	0.176979	-0.192957	0.227393	0.862828
AC011380.8	ENSG00000283602	0.176781	0.648355	0.467993	0.937367
LONRF2	ENSG00000170500	0.176394	-0.0325764	0.87627	0.987867
ADNP2	ENSG00000101544	0.176231	0.218825	0.401499	0.923324
RP11-53O19.3	ENSG00000272335	0.175725	-0.052755	0.886482	0.989487
SLC36A4	ENSG00000180773	0.175672	-0.0955571	0.861811	0.986917
RP11-432J24.2	ENSG00000231705	0.175044	0.679184	0.255831	0.880232
HEATR4	ENSG00000187105	0.174678	0.232647	0.791902	0.979477
RNFT1	ENSG00000189050	0.17456	0.508026	0.30419	0.898272
RP11-367N14.3	ENSG00000272744	0.174427	0.663656	0.349549	0.913162
NA	ENSG00000287100	0.174311	0.217926	0.72314	0.972827
CBR3	ENSG00000159231	0.17387	2.01889	0.0298627	0.669924
NA	ENSG00000286696	0.173783	-0.292102	0.690429	0.968519
MED11	ENSG00000161920	0.173744	0.0333709	0.933134	0.993408
DCUN1D2	ENSG00000150401	0.173403	-0.222824	0.158999	0.828891
GUCY1A3	ENSG00000164116	0.173249	-0.0224989	0.937771	0.993565
FAM49B	ENSG00000153310	0.173213	0.20231	0.15281	0.827456
PURA	ENSG00000185129	0.172942	0.154088	0.335118	0.907822
LINC01019	ENSG00000248118	0.172454	0.316736	0.362803	0.916194
CARMIL1	ENSG00000079691	0.171867	0.0788667	0.859567	0.986875
NA	ENSG00000289365	0.170501	0.594502	0.530114	0.947578
TMPO-AS1	ENSG00000257167	0.170403	-0.518436	0.530795	0.94765
TFAM	ENSG00000108064	0.170234	-0.0309968	0.874442	0.987666
NA	ENSG00000288075	0.169108	-0.345589	0.676864	0.968519
STK3	ENSG00000104375	0.168236	-0.023555	0.898449	0.990879
CTC-281F24.3	ENSG00000274114	0.167947	0.875437	0.123394	0.799546
RASA4CP	ENSG00000228903	0.167714	-0.270454	0.762257	0.976979
SYDE1	ENSG00000105137	0.167563	-0.0455305	0.851741	0.98579
CFAP20	ENSG00000070761	0.167431	0.284666	0.286352	0.890687
GALM	ENSG00000143891	0.167174	0.269846	0.190543	0.846059
RP11-713M15.1	ENSG00000248318	0.166799	0.969161	0.187438	0.844745
PARG	ENSG00000227345	0.166641	0.0686412	0.788545	0.979079
RP11-254F19.4	ENSG00000279622	0.166199	0.282973	0.601933	0.95777
NA	ENSG00000283945	0.166119	0.202069	0.625885	0.960143
RP11-120J1.1	ENSG00000225472	0.165994	0.735292	0.37641	0.919643
CITF22-92A6.2	ENSG00000280424	0.165983	-0.542947	0.317355	0.902323
N6AMT1	ENSG00000156239	0.165032	-0.192676	0.634061	0.962279
KCNQ5-AS1	ENSG00000229154	0.165015	0.286488	0.648061	0.96361
CCDC88A	ENSG00000115355	0.163931	-0.126315	0.487722	0.941064
TBCK	ENSG00000145348	0.163421	-0.0667292	0.763498	0.977039
MYOC	ENSG00000034971	0.163201	0.737392	0.158192	0.82752
HECA	ENSG00000112406	0.162647	-0.0957093	0.542532	0.947929
DGCR12	ENSG00000281530	0.162376	0.757632	0.376397	0.919643
PGLYRP4	ENSG00000163218	0.162025	0.410604	0.571225	0.954551
ASB16	ENSG00000161664	0.161895	-0.00796687	0.977108	0.996759
SNORA7B	ENSG00000207088	0.161354	-0.625993	0.40533	0.923324
STAG2	ENSG00000101972	0.161308	0.0975166	0.634976	0.962279
RNU6-30P	ENSG00000207291	0.161079	0.508153	0.506941	0.94243
C6orf52	ENSG00000137434	0.161059	-1.23119	0.130695	0.806346
RP11-545A16.3	ENSG00000227141	0.160341	0.90662	0.0831334	0.756969
TAX1BP3	ENSG00000213977	0.160313	0.218819	0.789893	0.979079
MBTD1	ENSG00000011258	0.160285	0.00637205	0.97559	0.996466
SYT12	ENSG00000173227	0.160063	0.463351	0.450556	0.931024
U52111.14	ENSG00000232725	0.158832	1.02008	0.177324	0.841174
RP11-63L7.5	ENSG00000271931	0.158782	-0.558844	0.418075	0.925628
ZNF608	ENSG00000168916	0.157624	-0.0353719	0.908331	0.992147
RP11-380M21.4	ENSG00000269365	0.157509	0.398638	0.666475	0.967419
RP11-455O6.2	ENSG00000262115	0.157473	-0.119359	0.891587	0.990273
CDC25A	ENSG00000164045	0.157168	0.196957	0.771479	0.977301
TRAF1	ENSG00000056558	0.157148	-0.564206	0.159723	0.829009
LMO7DN	ENSG00000178734	0.156397	-0.853211	0.193619	0.846921
MYADML2	ENSG00000185105	0.156295	0.259302	0.319364	0.903052
RP11-477I4.4	ENSG00000279140	0.156194	0.381706	0.722811	0.972827
MT-TM	ENSG00000210112	0.155722	0.648195	0.405408	0.923324
NA	ENSG00000287750	0.155206	0.228114	0.765167	0.977039
ACOT2	ENSG00000119673	0.155182	-0.380447	0.05824	0.728079
SLC25A30-AS1	ENSG00000251015	0.154989	0.511495	0.507769	0.942649
KB-1208A12.3	ENSG00000245970	0.154734	-0.724865	0.447508	0.929639
ZNF134	ENSG00000213762	0.154306	0.0816296	0.704471	0.96977
FRZB	ENSG00000162998	0.153647	0.874113	0.264396	0.882418
IQCA1	ENSG00000132321	0.153497	0.697954	0.124926	0.801044
RP11-315I20.1	ENSG00000234222	0.15253	0.344083	0.601519	0.95777
C14orf37	ENSG00000139971	0.151599	0.289196	0.622489	0.959921
B4GALNT2	ENSG00000167080	0.150951	0.142841	0.777859	0.978256
RP11-420L9.2	ENSG00000219992	0.150432	0.428025	0.537332	0.947737
PINX1	ENSG00000254093	0.150415	0.857897	0.34606	0.910756
RN7SKP80	ENSG00000202058	0.150055	-0.244058	0.68241	0.968519
MSMB	ENSG00000263639	0.149968	-1.17214	0.106428	0.785824
AC007773.2	ENSG00000267213	0.14975	0.0302107	0.969468	0.996455
AKR1B15	ENSG00000227471	0.148982	0.274734	0.704116	0.96977
SIRPG-AS1	ENSG00000237914	0.148169	0.0952039	0.878489	0.988441
BORCS6	ENSG00000196544	0.147547	-0.221258	0.588134	0.955525
MAP4K3	ENSG00000011566	0.147519	-0.0296098	0.887797	0.989536
AMDHD1	ENSG00000139344	0.14707	-0.0508139	0.951804	0.994449
CYP2G1P	ENSG00000130612	0.147044	0.242356	0.605998	0.958499
FAUP2	ENSG00000237806	0.146791	0.966832	0.105366	0.784777
ZBTB37	ENSG00000185278	0.146663	0.100109	0.622466	0.959921
NA	ENSG00000287169	0.14641	0.311031	0.57785	0.954551
RP11-175B9.2	ENSG00000232626	0.146313	-0.328878	0.657855	0.965604
INHBB	ENSG00000163083	0.145805	-0.325488	0.0820958	0.754806
PRSS3	ENSG00000010438	0.145414	-0.784902	0.212564	0.856734
DZIP3	ENSG00000198919	0.144851	0.158704	0.679925	0.968519
ANGPTL2	ENSG00000136859	0.144354	0.231703	0.280514	0.888508
RAB30	ENSG00000137502	0.144295	0.263026	0.360474	0.915764
MT1DP	ENSG00000205361	0.14424	0.144019	0.716106	0.971852
RP1-102E24.6	ENSG00000256913	0.144229	-0.409499	0.629303	0.961146
CYP4V2	ENSG00000145476	0.143994	0.00670048	0.986795	0.997726
RNF6	ENSG00000127870	0.143635	0.0406211	0.868523	0.986917
TTLL2	ENSG00000120440	0.14346	0.581463	0.174882	0.838712
NA	ENSG00000284188	0.142581	0.00554284	0.99138	0.9986
AC092171.2	ENSG00000188365	0.142465	0.0701467	0.9278	0.99327
AC092198.1	ENSG00000223486	0.142139	-0.746474	0.272771	0.887167
LHX5-AS1	ENSG00000257935	0.142042	0.23656	0.624108	0.959939
CNOT4	ENSG00000080802	0.1415	0.168111	0.328376	0.905762
CUEDC2	ENSG00000107874	0.140677	0.0802178	0.62261	0.959921
RP11-439C15.4	ENSG00000253764	0.138216	0.150455	0.694947	0.969257
TMEM242	ENSG00000215712	0.138134	0.0607783	0.871357	0.987084
LGI1	ENSG00000108231	0.138008	-0.842947	0.198359	0.849594
RP1-283K11.3	ENSG00000223542	0.137945	0.399863	0.54147	0.947929
RP11-152N13.16	ENSG00000272599	0.137524	-0.0923462	0.898951	0.991144
SUN5	ENSG00000167098	0.137148	0.225281	0.644548	0.963201
TRPM7	ENSG00000092439	0.136847	0.27881	0.28006	0.888327
ATL1	ENSG00000198513	0.136548	0.0896034	0.880964	0.988931
RP11-95P2.3	ENSG00000263105	0.136475	0.262645	0.646148	0.963461
ERICH4	ENSG00000204978	0.135612	1.30899	0.0414888	0.695089
RP11-408I18.9	ENSG00000255965	0.135353	0.106265	0.861728	0.986917
AC007040.8	ENSG00000236469	0.1348	0.43319	0.647089	0.963544
NA	ENSG00000286208	0.134521	-0.414406	0.357589	0.915449
RP11-513G11.3	ENSG00000238097	0.13357	0.275907	0.557138	0.951391
ZNF292	ENSG00000188994	0.132983	0.103838	0.534047	0.947664
C14orf93	ENSG00000100802	0.131981	-0.041491	0.896944	0.990879
PDHA1	ENSG00000131828	0.131827	0.211589	0.108228	0.787783
CST13P	ENSG00000204663	0.129731	-0.324401	0.490155	0.941064
C16orf54	ENSG00000185905	0.129264	-0.367872	0.572891	0.954551
ZNF367	ENSG00000165244	0.12903	-1.0628	0.148439	0.822411
RNY1	ENSG00000201098	0.128892	0.19715	0.556712	0.951348
RPRM	ENSG00000177519	0.1275	1.0848	0.338849	0.908489
RP11-302M6.5	ENSG00000272672	0.127374	0.790163	0.266111	0.88321
LINC01451	ENSG00000279141	0.127371	0.720013	0.215835	0.859637
PRRG2	ENSG00000126460	0.126945	0.336693	0.673073	0.967419
FRMPD4	ENSG00000169933	0.126849	-1.0541	0.0881732	0.762436
NOVA2	ENSG00000104967	0.126745	0.0520024	0.915594	0.992573
NA	ENSG00000287721	0.125653	-0.884255	0.223568	0.862176
CACNG5	ENSG00000075429	0.125584	0.497593	0.423813	0.925628
RP11-574K11.32	ENSG00000279689	0.125389	0.481714	0.421344	0.925628
RP1-292L20.3	ENSG00000274818	0.124762	0.944312	0.191043	0.846059
NA	ENSG00000286864	0.12343	-1.31045	0.0931091	0.769003
MRPL43	ENSG00000055950	0.123365	0.105377	0.542361	0.947929
ATG4D	ENSG00000130734	0.123105	0.0379286	0.786747	0.978993
DPY19L2P1	ENSG00000189212	0.122773	-0.183998	0.703229	0.96977
CCDC43	ENSG00000180329	0.12214	-0.118683	0.676208	0.968435
CCDC178	ENSG00000166960	0.121327	-0.20117	0.619511	0.959725
RP11-78F17.1	ENSG00000263551	0.120998	0.00198298	0.997787	0.999416
RP11-353N4.6	ENSG00000275557	0.120575	0.464872	0.66231	0.966303
TMEM209	ENSG00000146842	0.120358	-0.116058	0.66312	0.966542
RP11-564D11.3	ENSG00000255624	0.120308	-0.0386547	0.971212	0.996455
LRRTM3	ENSG00000198739	0.120206	-0.108831	0.826395	0.98255
CTD-3199J23.6	ENSG00000267681	0.119834	1.48504	0.112588	0.791626
KDM6A	ENSG00000147050	0.119059	-0.235781	0.316881	0.902015
TPRG1-AS1	ENSG00000234076	0.119048	1.51972	0.0862826	0.759408
SPAG6	ENSG00000077327	0.118858	-0.186344	0.749556	0.976219
PLCD4	ENSG00000115556	0.118649	0.453723	0.0599993	0.732468
PSMD6	ENSG00000163636	0.118416	-0.0762734	0.576019	0.954551
DPT	ENSG00000143196	0.118396	0.675712	0.248682	0.876033
RREB1	ENSG00000124782	0.118111	0.190572	0.177716	0.841407
AATK	ENSG00000181409	0.118104	-0.0515974	0.880799	0.988931
SEC24C	ENSG00000176986	0.118065	0.0969704	0.508985	0.942649
ACPP	ENSG00000014257	0.117626	0.907503	0.0685139	0.738761
SDHAF3	ENSG00000196636	0.117582	0.0803287	0.853486	0.985938
LINC00945	ENSG00000232539	0.117562	-0.867987	0.143773	0.817989
RP11-160H22.5	ENSG00000227373	0.117477	-0.732125	0.295505	0.895879
AC006042.7	ENSG00000233108	0.117055	0.702573	0.311128	0.900439
ARGFX	ENSG00000186103	0.11693	0.281402	0.542733	0.947929
LINC00526	ENSG00000264575	0.11689	1.75997	0.0774674	0.74548
NA	ENSG00000289890	0.115968	-0.0740267	0.931198	0.993408
DIS3L	ENSG00000166938	0.115476	0.0337511	0.878585	0.988442
PIGZ	ENSG00000119227	0.115413	-0.167462	0.758607	0.976979
PARD3-AS1	ENSG00000226386	0.115244	0.222675	0.805298	0.980725
RP11-3P17.4	ENSG00000240567	0.114731	-0.0153544	0.982658	0.996874
RP11-799B12.4	ENSG00000265750	0.113945	-0.216604	0.751407	0.97625
RP11-364L4.1	ENSG00000228981	0.113438	-0.38742	0.516715	0.944212
RP4-765C7.2	ENSG00000213058	0.11241	0.147009	0.82096	0.981869
PCDH15	ENSG00000150275	0.112267	1.6023	0.020456	0.632042
FGF17	ENSG00000158815	0.111677	0.27489	0.763387	0.977039
MESP2	ENSG00000188095	0.110725	0.828591	0.360827	0.916093
AP000439.5	ENSG00000261347	0.110232	0.441759	0.258491	0.880725
RP5-930J4.2	ENSG00000233069	0.109916	0.142754	0.829201	0.983397
MDH1B	ENSG00000138400	0.109474	0.863581	0.283242	0.889395
CTC-297N7.7	ENSG00000214970	0.109271	1.24659	0.0780167	0.74548
NREP	ENSG00000134986	0.109251	-0.645935	0.0685906	0.738761
RP11-418I22.2	ENSG00000260071	0.109067	-0.00857188	0.980478	0.996759
CTD-2626G11.2	ENSG00000268416	0.108903	-0.715495	0.151759	0.826774
TMEM205	ENSG00000105518	0.108462	0.170259	0.327732	0.90489
MAP2K1	ENSG00000169032	0.108393	-0.0302371	0.853339	0.985938
RAPH1	ENSG00000173166	0.108325	0.202272	0.685509	0.968519
ZNF76	ENSG00000065029	0.107317	0.0389886	0.769021	0.977301
RP11-392P7.6	ENSG00000247498	0.106549	-1.02218	0.177662	0.841407
SNORA5A	ENSG00000206838	0.106401	-0.416559	0.597055	0.957425
LETM1P2	ENSG00000268660	0.106354	0.771887	0.189443	0.846059
LIMD2	ENSG00000136490	0.106173	0.256306	0.0803355	0.749727
MYL6B	ENSG00000196465	0.105556	-0.280466	0.226679	0.862828
MYO16-AS1	ENSG00000236242	0.105004	0.639664	0.408815	0.923324
C16orf78	ENSG00000166152	0.104786	-0.0871905	0.842871	0.985421
DPY19L4	ENSG00000156162	0.104048	-0.316288	0.311027	0.900439
NLRP7	ENSG00000167634	0.104041	-0.0714249	0.928716	0.99327
BTAF1	ENSG00000095564	0.102127	-0.0536102	0.716689	0.971852
GPR15	ENSG00000154165	0.102119	-0.864628	0.145754	0.820168
SMG1P5	ENSG00000183604	0.101662	-0.154694	0.769102	0.977301
FAM53B	ENSG00000189319	0.101105	0.107339	0.400524	0.923324
THAP9-AS1	ENSG00000251022	0.101057	-0.210025	0.324211	0.904521
CPEB2	ENSG00000137449	0.101043	0.0311503	0.894479	0.990674
KRT35	ENSG00000197079	0.100934	-0.066696	0.86123	0.986917
DPRXP3	ENSG00000282308	0.100645	-0.380701	0.574683	0.954551
CTC-559E9.6	ENSG00000267419	0.0998422	0.585845	0.502463	0.941064
CDK19	ENSG00000155111	0.0998122	0.19707	0.467449	0.937162
PYCR2	ENSG00000143811	0.0989651	0.22787	0.154639	0.827456
NT5C3A	ENSG00000122643	0.0985327	-0.0591993	0.750563	0.97625
GZF1	ENSG00000125812	0.0979779	0.0518771	0.826224	0.98255
BMS1P1	ENSG00000204177	0.0971653	-0.0689912	0.87299	0.987304
MED4-AS1	ENSG00000229111	0.0967049	-0.473415	0.45206	0.931254
DOLPP1	ENSG00000167130	0.0960217	0.128234	0.647802	0.963605
RP11-803B1.8	ENSG00000272690	0.0959637	-1.10616	0.154408	0.827456
RAD51-AS1	ENSG00000245849	0.0953184	0.28312	0.409535	0.923324
RP11-474C8.5	ENSG00000257848	0.0949617	-0.0388339	0.966073	0.996215
TMEM132D	ENSG00000151952	0.0942711	-0.410522	0.478721	0.939521
ERBIN	ENSG00000112851	0.0935633	-0.000291565	0.998632	0.999459
LONRF3	ENSG00000175556	0.0926901	0.717608	0.069971	0.740024
TFF3	ENSG00000160180	0.0925064	0.704512	0.352836	0.914037
ADORA2A-AS1	ENSG00000178803	0.0918652	0.03385	0.964318	0.996044
CTC-366B18.4	ENSG00000272040	0.0915957	-0.640058	0.50605	0.94218
TAPT1-AS1	ENSG00000263327	0.0915723	0.288329	0.585348	0.955525
PSMD10P1	ENSG00000228663	0.0914159	-0.468359	0.530529	0.94765
RP11-158M2.3	ENSG00000259407	0.0912408	0.480853	0.615682	0.959373
DESI2	ENSG00000121644	0.0907645	-0.0604334	0.712571	0.971022
AC004893.10	ENSG00000238109	0.0904638	0.318594	0.694616	0.969256
HNRNPKP1	ENSG00000250859	0.0892713	0.914842	0.161948	0.830408
NOBOX	ENSG00000106410	0.0886619	0.197462	0.653085	0.964377
PPP2R1B	ENSG00000137713	0.0876859	0.0543245	0.810882	0.981327
CTD-3080P12.3	ENSG00000249201	0.08703	-0.151937	0.734334	0.973651
PFN1P1	ENSG00000233328	0.0853374	0.000328443	0.999584	0.99985
MESTP1	ENSG00000220884	0.0849205	1.08776	0.122393	0.799131
ZNRF4	ENSG00000105428	0.0848754	-0.0358613	0.930563	0.993366
AC087491.2	ENSG00000214546	0.084506	0.0648408	0.921491	0.992593
GS1-393G12.14	ENSG00000272115	0.0843467	-0.273767	0.702138	0.96977
RP11-405M12.4	ENSG00000273669	0.0843211	0.205164	0.80851	0.981327
CTC-277H1.7	ENSG00000262691	0.0840826	0.249106	0.75272	0.97625
MON1A	ENSG00000164077	0.0839247	-0.213972	0.519927	0.945926
PGA5	ENSG00000256713	0.083189	0.01456	0.984746	0.997249
FBXO31	ENSG00000103264	0.0824401	-0.171244	0.266999	0.88374
RN7SL760P	ENSG00000272469	0.0824045	-0.288728	0.562995	0.953584
RP11-51J9.6	ENSG00000272375	0.0823227	-0.630542	0.472399	0.939036
NA	ENSG00000286764	0.0812246	-0.0316067	0.927173	0.99327
NSUN5P2	ENSG00000106133	0.0812029	-0.170432	0.828363	0.983379
ZNF827	ENSG00000151612	0.0803847	-0.0715483	0.672529	0.967419
RP1-45N11.1	ENSG00000260271	0.080366	-0.617271	0.305667	0.89864
RP5-836N17.4	ENSG00000275576	0.0803127	-0.311901	0.661127	0.966303
MTIF3	ENSG00000122033	0.0797822	0.0994746	0.712781	0.971022
RNF217	ENSG00000146373	0.0795343	0.0253805	0.88738	0.989516
RP11-644K8.1	ENSG00000223734	0.0788312	0.128864	0.74709	0.975733
SERBP1P1	ENSG00000213740	0.0770751	0.732086	0.396169	0.923324
MAGEA12	ENSG00000213401	0.0768484	0.271013	0.641918	0.962737
TPPP	ENSG00000171368	0.0749343	-0.118099	0.705391	0.96977
ECEL1P2	ENSG00000244280	0.0747872	0.122208	0.716267	0.971852
NA	ENSG00000287460	0.0747176	-0.311402	0.642895	0.963102
RP11-723J4.3	ENSG00000278986	0.0743653	-1.29126	0.0850336	0.759067
DANT1	ENSG00000229335	0.0741416	0.421669	0.61781	0.959725
RP11-415I12.3	ENSG00000249753	0.0735775	0.320548	0.641591	0.962679
RP1-60O19.1	ENSG00000235142	0.0730695	0.447119	0.351852	0.914028
EVX2	ENSG00000174279	0.0729431	0.331993	0.55937	0.95215
RP11-68I3.11	ENSG00000265625	0.0728856	-0.293744	0.72559	0.972827
LBX2-AS1	ENSG00000257702	0.0724174	0.190753	0.834929	0.984334
RP11-80A15.1	ENSG00000258744	0.0708028	-1.361	0.170118	0.836717
SNORA73B	ENSG00000200087	0.0705896	0.111348	0.721877	0.972827
RP11-211N11.5	ENSG00000234393	0.0686211	-0.130705	0.764782	0.977039
ARL2BP	ENSG00000102931	0.067665	-1.28996	0.154434	0.827456
LINC01356	ENSG00000215866	0.0675198	0.110662	0.880708	0.988931
NUP155	ENSG00000113569	0.0673579	0.0085145	0.958571	0.995428
RP11-73E17.2	ENSG00000258738	0.0668982	-0.325733	0.687169	0.968519
NA	ENSG00000286346	0.0666242	-0.206208	0.555375	0.950364
RP11-43N5.1	ENSG00000255970	0.066521	0.486705	0.473272	0.939257
RP11-54O7.1	ENSG00000230699	0.0663194	1.14348	0.154281	0.827456
RP11-10L12.4	ENSG00000246560	0.0662637	-0.62261	0.476293	0.939521
RP11-362K2.2	ENSG00000258231	0.0661866	0.224319	0.732003	0.973634
SNORA54	ENSG00000207008	0.0654915	-0.933559	0.285798	0.890246
ANO10	ENSG00000160746	0.0653444	0.0105511	0.956785	0.995083
SETD6	ENSG00000103037	0.0644189	-0.341284	0.342625	0.910189
SCARNA6	ENSG00000251791	0.0634558	-0.0625833	0.872204	0.987109
NPRL2	ENSG00000114388	0.0631171	0.124982	0.527564	0.947168
USP45	ENSG00000123552	0.0630449	-0.34351	0.331489	0.907736
SNORA74B	ENSG00000212402	0.0629559	-0.0581279	0.89465	0.990674
ZC3H12D	ENSG00000178199	0.0621164	0.153059	0.798899	0.979816
MESP1	ENSG00000166823	0.061395	0.26538	0.49298	0.941064
FEZF1-AS1	ENSG00000230316	0.0613497	0.45273	0.391706	0.923144
RP11-2E11.6	ENSG00000270823	0.0594477	-0.0267876	0.972031	0.996455
RN7SL128P	ENSG00000240869	0.0590654	0.476053	0.51721	0.944507
CLCN3	ENSG00000109572	0.058957	-0.0155487	0.912853	0.992573
HS6ST3	ENSG00000185352	0.0584176	-0.49075	0.416768	0.925628
LRRC8B	ENSG00000197147	0.0579886	-0.474024	0.22102	0.861778
NA	ENSG00000286786	0.0576549	-0.896812	0.207424	0.85364
RP11-240D10.4	ENSG00000230728	0.0572425	-0.516984	0.515578	0.944094
AC093107.7	ENSG00000223718	0.0571286	-0.423286	0.398668	0.923324
CAMK2N2	ENSG00000163888	0.0570869	0.673992	0.45198	0.931254
TACC1	ENSG00000147526	0.0564242	-0.157732	0.326819	0.90472
RP11-156P1.3	ENSG00000262879	0.0562176	-0.0675948	0.840906	0.985249
AC137723.5	ENSG00000235296	0.0559775	0.606639	0.364136	0.916194
AC156455.1	ENSG00000256546	0.0553749	-0.97651	0.128177	0.804607
MARCH03	ENSG00000173926	0.0541869	-0.161847	0.755582	0.976633
ANGEL1	ENSG00000013523	0.0540335	-0.0900317	0.71109	0.970687
SLAMF1	ENSG00000117090	0.0534347	-0.531517	0.498055	0.941064
NA	ENSG00000285205	0.0532449	0.290181	0.596698	0.957425
PDCD6	ENSG00000249915	0.051692	0.053192	0.827952	0.983275
C20orf187	ENSG00000125899	0.0507616	-0.648059	0.232081	0.864682
RP11-626H12.3	ENSG00000248844	0.0496967	-0.0940082	0.856444	0.986514
ACAP2-IT1	ENSG00000229325	0.0493202	-0.846253	0.29075	0.893221
FOXP4-AS1	ENSG00000234753	0.0491381	-0.647167	0.402707	0.923324
RP11-465I4.3	ENSG00000264845	0.0489327	-0.543187	0.2958	0.895879
RP11-243M5.5	ENSG00000279940	0.0478643	1.24575	0.0953081	0.773375
NA	ENSG00000286661	0.047788	-0.893404	0.225243	0.862442
RNU4-2	ENSG00000202538	0.0476178	-0.268561	0.44504	0.928907
C16orf72	ENSG00000182831	0.0469869	-0.081068	0.618661	0.959725
RSPH6A	ENSG00000104941	0.0469377	0.0610169	0.913457	0.992573
NA	ENSG00000286147	0.0463865	0.144279	0.778986	0.978256
SPATS2	ENSG00000123352	0.0463061	-0.105845	0.634669	0.962279
PHBP13	ENSG00000234835	0.0462778	-0.0842695	0.90561	0.991577
DERA	ENSG00000023697	0.0459555	-0.0649558	0.737565	0.973989
RP11-66B24.4	ENSG00000259583	0.0445929	-0.395245	0.529803	0.947539
SNAPC3	ENSG00000164975	0.0442017	0.0912067	0.73776	0.973989
NA	ENSG00000287005	0.043233	0.506654	0.60717	0.958499
NA	ENSG00000288856	0.0427331	1.31392	0.137716	0.813081
COLEC11	ENSG00000118004	0.0420219	-0.694495	0.434428	0.926459
RASGRF2-AS1	ENSG00000251450	0.0420214	-0.265903	0.523761	0.946313
NA	ENSG00000289385	0.0412237	-0.0356948	0.961071	0.99569
OR11H13P	ENSG00000196143	0.0405901	0.774067	0.266875	0.88374
WASF5P	ENSG00000231402	0.0404736	0.247265	0.759779	0.976979
AIG1	ENSG00000146416	0.0398801	0.0617172	0.700954	0.96977
SNORA71B	ENSG00000235408	0.0388385	-0.387186	0.662106	0.966303
RP11-650L12.2	ENSG00000261762	0.0373384	0.0246695	0.969595	0.996455
SGF29	ENSG00000176476	0.037317	0.0689454	0.776724	0.97824
RP11-202G11.2	ENSG00000257746	0.0369358	-0.395942	0.540809	0.947737
ROPN1	ENSG00000065371	0.0365527	0.0017672	0.996636	0.999331
[truncated: 303 more rows]

[truncated: 3 more sheets: ST11. Blue Module Gene Sets, ST12. Blue Module GWAS Results, ST13. Cyan Module Genes]
